# Supplementary material for: Dysrhythmic saliva microbiota in mobile phone addicts with sleep disorders and restored by acupuncture
Source: Front Psychiatry. 2024 Jun 18;15:1335554. doi: 10.3389/fpsyt.2024.1335554 (PMC11217316; doi:10.3389/fpsyt.2024.1335554)
Supplement: Supplementary file 1 [file Table_1.xls]

## Sheet: Sheet1
	Group N					Group M					Group T
Taxonomy	P_VALUE	Q_VALUE	PERIOD	LAG	AMPLITUDE	P_VALUE	Q_VALUE	PERIOD	LAG	AMPLITUDE	P_VALUE	Q_VALUE	PERIOD	LAG	AMPLITUDE
0319-6G20	1	1	23.8957	6.14517	0	1	1	23.8957	6.14517	0	0.232999	0.698998	24.6672	17.495	0.173473
0319-7L14	0.663247	0.663247	22.4623	5.28447	0.65621	0.365299	0.547949	23.2457	20.7932	0.512916	0.131261	0.393784	23.9068	22.3082	0.994629
A2	0.00299209	0.00897627	22.8004	13.0099	1.32222	0.254016	0.381024	25.1983	19.2441	0.966928	0.463216	0.463216	23.9828	0.0853783	1.25928
A21b	0.458194	1	23.8489	12.7021	0.359849	1	1	23.8957	6.14517	0	1	1	23.8957	6.14517	0
Abiotrophia	0.601866	0.999	22.87	19.543	3.7798	0.999	0.999	25.8961	5.61105	12.1048	0.992016	0.999	23.1299	9.1392	10.4814
Absconditabacteriales_	1	1	23.8957	6.14517	0	1	1	23.8957	6.14517	0	1	1	23.8957	6.14517	0
Acetatifactor	0.550416	0.813604	22.5206	0	1.41626	0.813604	0.813604	23.2845	0	1.5626	0.774752	0.813604	22.0991	0	0.938316
Acetitomaculum	0.0403608	0.121082	24.2178	2.73485	0.358463	1	1	23.8957	6.14517	0	0.139204	0.208805	23.3683	12.0511	0.468293
Acetobacter	0.317082	0.475622	23.1204	8.82152	10.4205	0.877969	0.877969	23.9402	17.8629	10.4318	0.0256	0.0768	23.2671	5.15873	19.3099
Acholeplasma	0.641921	0.641921	24.795	22.2345	2.08809	0.530567	0.641921	25.0299	10.3877	0.670821	0.167854	0.503562	23.3901	6.19944	0.548298
Acidibacter	0.730683	0.898514	23.7489	0	0.421676	0.898514	0.898514	24.3955	0	0.386608	0.652541	0.898514	24.0871	0	0.544915
Acidothermus	0.00076176	0.00228528	23.3025	11.754	1.02361	1	1	23.8957	6.14517	0	1	1	23.8957	6.14517	0
Acinetobacter	0.285797	0.428696	24.3323	8.37182	3.68697	0.879469	0.879469	22.8575	16.135	0.970532	0.0883873	0.265162	23.6544	22.4325	1.77903
Actinobacillus	0.361081	0.541621	23.6292	22.1703	263.205	0.111957	0.335871	25.7661	19.3002	35.3905	0.602797	0.602797	22.594	0.990536	5.73697
Actinomyces	0.708964	0.956093	24.952	8.31101	227.361	0.556814	0.956093	23.3492	8.70308	408.963	0.956093	0.956093	23.188	11.7122	509.644
Actinoplanes	1	1	23.8957	6.14517	0	0.274471	0.823414	23.4128	8.72442	0.695163	1	1	23.8957	6.14517	0
Adhaeribacter	0.345391	0.518087	24.326	20.5756	0.575289	0.653026	0.653026	21.9213	5.84238	0.440332	0.307248	0.518087	23.8374	8.12187	0.235182
Adlercreutzia	0.462672	0.81072	24.779	4.82101	1.02535	0.669124	0.81072	23.0249	12.6568	1.44801	0.81072	0.81072	22.3857	13.0484	0.807552
Aeromicrobium	0.395893	0.593839	24.666	11.638	0.779045	0.0879716	0.263915	25.9284	19.247	0.922483	0.705264	0.705264	23.7089	10.4971	0.270294
Aeromonas	0.0976562	0.146484	23.4955	10.762	2.78085	0.458329	0.458329	25.1131	21.8685	1.61908	0.0587578	0.146484	23.1934	8.10184	1.85637
Agathobacter	0.107781	0.161671	22.3215	0	137.096	0.0154256	0.0462769	22.5323	0	108.613	0.303932	0.303932	25.2375	0	106.402
Aggregatibacter	0.69239	0.796913	24.535	21.1715	61.3369	0.351768	0.796913	23.1378	15.0387	150.912	0.796913	0.796913	23.3225	11.5039	49.3711
AKAU4049	0.458464	0.469499	23.3169	3.90053	0.452262	0.469499	0.469499	23.1887	13.2534	0.523485	0.307248	0.469499	23.3683	12.0511	0.234147
Akkermansia	0.168921	0.253381	24.065	0	1.23076	0.0184416	0.0553249	22.5012	0	1.54861	0.62331	0.62331	24.4982	0	0.710928
Algoriphagus	1	1	23.8957	6.14517	0	0.268428	0.805283	24.4888	19.6705	0.705057	1	1	23.8957	6.14517	0
Aliihoeflea	0.652541	0.794772	23.3047	12.2016	1.16109	0.688402	0.794772	24.6307	7.01385	0.847159	0.794772	0.794772	23.2186	9.78611	1.27243
Alistipes	0.0408444	0.0861841	22.3655	0	135.62	0.0574561	0.0861841	22.6127	0	103.489	0.197314	0.197314	25.1305	0	122.545
Alkaliphilus	0.65529	0.65529	23.7409	11.2045	0.649296	0.0273572	0.0820715	23.0896	9.36717	0.352989	0.342927	0.514391	24.4072	18.8001	0.520269
Allisonella	0.340122	0.510183	22.5555	19.272	1.6707	0.649314	0.649314	24.4489	9.63082	1.44158	0.22354	0.510183	24.3052	19.6589	1.62334
Allobaculum	0.304042	0.509834	23.0955	0	1.3884	0.941288	0.941288	22.7689	0	1.15309	0.339889	0.509834	25.9772	0	1.76907
Alloprevotella	0.0134096	0.0333462	23.0866	7.67729	299.715	0.0222308	0.0333462	22.9944	7.39386	480.379	0.123904	0.123904	25.0707	5.13631	347.577
Allorhizobium-Neorhizobium-Pararhizobium-Rhizobium	0.321716	0.482574	23.0898	12.9074	0.444911	0.177494	0.482574	25.0204	18.909	1.20081	1	1	23.8957	6.14517	0
Alteromonas	0.93026	0.93026	23.2353	10.6975	0.583369	0.106994	0.160492	25.0252	24.8522	1.63793	0.0614048	0.160492	24.741	21.2636	2.13784
Alysiella	0.492804	0.938996	23.1769	4.81878	3.72582	0.625997	0.938996	25.0985	12.8544	2.23919	0.992016	0.992016	23.4317	14.2854	1.09936
Aminobacter	1	1	23.8957	6.14517	0	0.268428	0.805283	24.4888	19.6705	0.528793	1	1	23.8957	6.14517	0
Ammoniphilus	0.540078	0.540078	24.3509	6.30254	0.501661	0.0411684	0.123505	24.7209	2.46647	0.56431	0.369664	0.540078	24.9082	17.1636	0.640063
Amnipila	0.279101	0.418651	24.0784	5.86851	95.7394	0.482469	0.482469	23.1388	8.71081	53.6025	0.0692216	0.207665	23.1254	8.98293	50.5476
Anaerobacillus	0.712674	0.712674	23.0781	5.69942	0.32943	0.274471	0.622877	23.4128	8.72442	0.173791	0.415251	0.622877	23.4498	19.6602	0.441878
Anaerobiospirillum	1	1	23.8957	6.14517	0	0.195187	0.585562	23.2439	12.0789	0.348758	0.949845	1	23.4923	19.419	0.221384
Anaerofilum	0.0295152	0.0885457	23.2124	0	1.71003	0.232999	0.315732	24.6672	0	1.41504	0.315732	0.315732	23.7204	0	0.964994
Anaerofustis	0.52548	0.52548	23.862	0	0.221822	0.268428	0.402641	24.4888	0	0.176617	0.104071	0.312212	23.8275	0	1.0517
Anaeroglobus	0.375524	0.563286	22.7822	2.19423	0.364826	0.320243	0.563286	22.6534	5.1063	0.371775	0.566858	0.566858	25.3362	16.9511	0.228761
Anaeromicrobium	0.0145685	0.033705	23.164	11.1557	5.56658	0.02247	0.033705	23.0896	9.36717	1.76495	0.14946	0.14946	23.2606	22.0016	1.27387
Anaeroplasma	0.168592	0.278641	23.4287	9.77959	1.31536	0.924675	0.924675	22.8515	13.1127	0.651252	0.185761	0.278641	24.9571	18.7813	1.3727
Anaerostignum	0.28569	0.285904	24.9692	0	0.363201	0.285904	0.285904	24.3556	0	1.14858	0.0597803	0.179341	23.7627	0	0.591292
Anaerostipes	0.0536849	0.0805273	22.4512	0	42.5178	0.00444889	0.0133467	23.6043	0	35.6593	0.174223	0.174223	24.5781	0	30.7925
Anaerotruncus	0.055885	0.0970027	23.7377	0	2.17671	0.0646685	0.0970027	25.5967	0	2.71908	0.226005	0.226005	23.9781	0	2.71295
Anaerovorax	0.646898	0.646898	23.1532	0	1.36135	0.173139	0.519418	24.1515	0	2.82923	0.519697	0.646898	25.5223	0	1.31171
Aquimonas	1	1	23.8957	6.14517	0	0.268428	0.411707	24.4888	19.6705	0.176264	0.274471	0.411707	23.4128	8.72442	0.173791
Arenimonas	0.21289	0.319335	23.4493	11.6703	0.348499	0.0444366	0.13331	25.6829	18.6929	0.437353	0.802816	0.802816	24.1259	14.2307	0.422311
Aridibacter	1	1	23.8957	6.14517	0	1	1	23.8957	6.14517	0	1	1	23.8957	6.14517	0
ASF356	0.228771	0.313824	23.6524	11.0464	10.7701	0.2506	0.313824	22.0235	17.2469	5.67971	0.313824	0.313824	21.7961	16.2178	6.33707
Atopobium	0.00179776	0.00539328	23.7206	6.45193	54.6754	0.227529	0.341294	22.9488	7.08424	48.4774	0.579121	0.579121	23.3806	7.65956	67.607
Aurantisolimonas	1	1	23.8957	6.14517	0	0.274471	0.823414	23.4128	8.72442	0.695163	1	1	23.8957	6.14517	0
Azoarcus	0.184384	0.349499	25.1816	20.0522	0.673658	0.393004	0.393004	23.0067	6.39984	0.696619	0.232999	0.349499	24.6672	17.495	1.21431
Azospirillum	0.012078	0.036234	23.2153	10.3112	0.991105	1	1	23.8957	6.14517	0	1	1	23.8957	6.14517	0
Azovibrio	0.21289	0.21289	23.4493	11.6703	0.871247	0.21289	0.21289	23.4493	11.6703	0.522748	0.191932	0.21289	24.908	18.6844	1.54517
B2M28	0.0261792	0.0785377	23.2154	11.515	2.09369	0.405642	0.405642	23.374	21.9011	2.71721	0.0964724	0.144709	23.1482	9.32608	3.37347
Bacillus	0.0197122	0.0559314	24.0422	7.06782	4.81274	0.0372876	0.0559314	23.1337	9.67026	5.87893	0.371246	0.371246	23.6922	22.1843	2.49068
Bacteroidales_BS11_gut_group	1	1	23.8957	6.14517	0	1	1	23.8957	6.14517	0	0.528384	1	23.1306	13.62	0.326877
Bacteroidales_RF16_group	0.232999	0.698998	24.6672	17.495	0.52042	1	1	23.8957	6.14517	0	1	1	23.8957	6.14517	0
Bacteroidales_UCG-001	0.050715	0.0760726	23.1765	9.97798	0.217996	0.044521	0.0760726	23.5203	4.38707	1.01848	0.278995	0.278995	23.5351	17.4457	0.885504
Bacteroides	0.060123	0.0901846	22.3217	0	6079.92	0.0274234	0.0822701	22.1817	0	4320.3	0.154213	0.154213	25.2146	0	4756.43
Bacteroidetes_BD2-2	0.48972	0.613716	22.6132	13.5465	0.699809	0.613716	0.613716	22.2175	15.8413	0.854921	0.227911	0.613716	23.6007	7.54754	1.06602
Bacteroidetes_vadinHA17	0.0416976	0.125093	23.1508	14.7221	0.582642	0.195187	0.278678	23.0719	8.06695	0.347762	0.278678	0.278678	22.7936	4.83301	0.537102
Barnesiella	0.0206784	0.0620353	22.4413	0	38.6759	0.126309	0.139054	22.9532	0	27.1484	0.139054	0.139054	25.0037	0	32.0199
BD2-11_terrestrial_group	0.894538	0.894538	23.5774	15.2945	0.508271	0.050715	0.152145	23.1765	9.97798	0.217996	0.409216	0.613824	24.7669	22.2424	0.35862
Bdellovibrio	0.458194	0.68729	23.8489	12.7021	0.359849	0.327642	0.68729	23.4058	0.630106	1.03789	0.950235	0.950235	24.4788	6.46957	0.350422
Bergeyella	0.170156	0.170156	24.86	20.7265	213.081	0.132496	0.170156	22.4931	3.5148	264.536	0.0230432	0.0691297	23.8562	2.19522	316.107
Bifidobacterium	0.0495508	0.148652	22.5748	0	74.7265	0.44569	0.44569	24.1089	0	68.2342	0.143641	0.215462	25.5704	0	65.1471
Bilophila	0.0614048	0.179574	22.3887	0	17.1796	0.119716	0.179574	22.5347	0	12.1868	0.274471	0.274471	25.1099	0	14.0141
BIrii41	0.278995	0.278995	23.5351	0	0.523612	0.0703841	0.211152	24.8674	0	0.695078	0.278995	0.278995	23.5351	0	0.174537
Blastococcus	0.474445	0.474445	22.7788	4.8407	0.672834	0.274471	0.411707	23.4128	8.72442	0.347581	0.00801025	0.0240308	23.3596	12.1117	0.662518
Blautia	0.0875568	0.131335	22.5855	0	247.723	0.0595848	0.131335	21.8624	0	165.775	0.144096	0.144096	24.7668	0	193.475
Bosea	0.242753	0.464038	23.7458	13.4296	2.20482	0.768954	0.768954	24.6606	24.5145	0.454916	0.309358	0.464038	23.2246	0.24715	0.660333
Brachymonas	0.0317552	0.0476329	24.8149	17.44	0.35435	1	1	23.8957	6.14517	0	0.0273572	0.0476329	22.8894	6.90418	0.361721
Bradyrhizobium	0.716732	0.750476	24.9144	24.3029	0.847736	0.680295	0.750476	24.9463	24.1913	1.26829	0.750476	0.750476	23.3935	0.0778467	1.09366
Brevundimonas	0.826826	0.826826	24.6865	0	0.326198	0.265122	0.397683	25.1575	0	1.80188	0.181476	0.397683	24.5618	0	0.894188
Bryobacter	0.537142	0.537142	22.2741	0	1.39114	0.336284	0.504426	22.701	0	2.7755	0.059049	0.177147	23.7117	0	1.57304
BSV26	1	1	23.8957	6.14517	0	1	1	23.8957	6.14517	0	0.232999	0.698998	24.6672	17.495	0.867367
Bulleidia	0.857661	0.857661	22.9888	1.76015	3.46012	0.12924	0.235581	23.3294	9.99807	4.97859	0.157054	0.235581	23.5084	6.70446	5.15317
Burkholderia-Caballeronia-Paraburkholderia	0.00012769	0.00038307	23.9131	10.2503	37.6747	0.0147137	0.0147137	24.9926	13.9235	23.7428	0.00434281	0.00651422	23.1691	8.13103	18.3793
Butyricicoccus	0.108702	0.163053	22.3196	0	18.5755	0.0386516	0.115955	22.8897	0	13.5024	0.176736	0.176736	24.1397	0	15.3127
Butyricimonas	0.596447	0.8836	23.0232	0	3.14287	0.0874385	0.262315	23.1607	0	4.89985	0.8836	0.8836	22.6795	0	2.30756
Butyrivibrio	0.021083	0.0622503	23.3108	5.22675	22.233	0.0565488	0.0622503	23.222	8.42583	114.564	0.0622503	0.0622503	23.0819	7.12611	69.8448
Caenimonas	0.278995	0.836986	23.5351	17.4457	0.708403	1	1	23.8957	6.14517	0	1	1	23.8957	6.14517	0
CAG-352	0.273111	0.273111	23.5697	10.9366	0.174082	0.232999	0.273111	24.6672	17.495	0.346947	0.268428	0.273111	24.4888	19.6705	1.23385
CAG-56	0.005476	0.016428	23.0463	0	57.8962	0.059049	0.0885735	22.905	0	35.9118	0.348336	0.348336	24.3997	0	32.9415
Caldithrix	1	1	23.8957	6.14517	0	0.273111	0.819332	23.5697	10.9366	0.348165	1	1	23.8957	6.14517	0
Calditrichaceae	0.515668	0.613089	23.1131	0	0.355226	0.012056	0.0361681	24.1316	0	0.572895	0.613089	0.613089	23.9664	0	0.571735
Calorithrix	0.21289	0.232999	23.4493	11.6703	0.174249	0.232999	0.232999	24.6672	17.495	0.173473	0.0509405	0.152821	25.6619	1.56699	0.217757
Caminicella	0.268428	0.273111	24.4888	19.6705	0.176264	0.21289	0.273111	23.4493	11.6703	0.174249	0.273111	0.273111	23.5697	10.9366	0.348165
Campylobacter	0.774576	0.783933	25.0378	15.641	21.3178	0.783933	0.783933	25.2544	8.75149	38.3179	0.583238	0.783933	24.563	15.1545	90.1619
Candidatus_Alysiosphaera	0.150156	0.225234	22.871	0	0.654948	0.0416976	0.125093	23.1508	0	0.564696	0.346097	0.346097	22.8544	0	0.707214
Candidatus_Arthromitus	0.273111	0.819332	23.5697	10.9366	0.174082	1	1	23.8957	6.14517	0	0.803892	1	23.232	0.559497	2.24579
Candidatus_Competibacter	1	1	23.8957	6.14517	0	1	1	23.8957	6.14517	0	1	1	23.8957	6.14517	0
Candidatus_Hepatoplasma	0.0872021	0.244461	23.3478	2.80976	0.595398	0.322283	0.322283	25.153	22.2552	0.873027	0.162974	0.244461	23.1837	13.9604	0.798879
Candidatus_Saccharimonas	0.6889	0.955115	24.9159	22.8944	0.668573	0.955115	0.955115	23.8513	8.50096	0.927208	0.930067	0.955115	25.5471	5.34031	0.3165
Candidatus_Soleaferrea	0.127735	0.191602	24.9791	0	0.967503	0.370516	0.370516	24.388	0	0.744439	0.0103023	0.0309068	23.1629	0	2.33395
Candidatus_Solibacter	0.28569	0.380566	24.9692	21.3839	0.36819	0.0335256	0.100577	24.8887	16.1479	0.687839	0.380566	0.380566	24.7415	8.66039	0.451354
Candidatus_Stoquefichus	0.195187	0.195187	23.0719	8.06695	0.347762	0.0279558	0.0838675	22.7898	7.08519	0.522443	0.152881	0.195187	24.8321	1.54478	0.642603
Candidatus_Thiobios	0.0532686	0.159806	23.1286	10.283	0.493127	0.688402	0.688402	22.7662	13.0576	0.223323	0.33005	0.495075	25.1383	14.6128	0.378065
Capnocytophaga	0.58967	0.58967	22.1162	5.67554	114.046	0.0531302	0.125802	24.683	21.0154	221.391	0.0838682	0.125802	22.3846	19.79	158.488
Carboxylicivirga	0.0321126	0.048169	23.7002	0	1.53335	0.133079	0.133079	24.874	0	1.21692	0.0142086	0.0426259	24.8919	0	0.507275
Cardiobacterium	0.129672	0.389016	25.0637	0.660018	70.7598	0.971013	0.971013	24.8804	17.9158	9.37503	0.791566	0.971013	25.1579	18.5764	12.2003
Castellaniella	0.719783	0.719783	24.0204	0.374208	0.235741	0.655128	0.719783	23.4616	18.2804	0.352755	0.034299	0.102897	24.3886	21.5791	0.363514
Catenibacterium	0.267496	0.284942	24.1292	8.843	0.522572	0.284942	0.284942	23.4989	15.4211	0.527704	0.21289	0.284942	23.4493	11.6703	0.174249
Catonella	0.930646	0.930646	23.767	23.4341	17.4603	0.024025	0.072075	23.1743	8.68492	32.7989	0.15437	0.231556	23.03	9.52463	40.1301
Caulobacter	1	1	23.8957	6.14517	0	0.102977	0.30893	24.5062	23.3106	0.476801	0.28569	0.428535	23.3936	10.7047	1.7072
Cellulomonas	0.488321	0.52548	23.7719	0	0.449964	0.367478	0.52548	25.2103	0	1.21104	0.52548	0.52548	23.862	0	0.221822
Cellulosilyticum	0.406279	0.796556	23.8772	22.4086	0.501586	0.673548	0.796556	23.2541	4.61824	1.12362	0.796556	0.796556	23.2898	15.2511	1.05161
Cetobacterium	0.21289	0.319335	23.4493	11.6703	0.348499	0.415251	0.415251	23.4498	19.6602	0.220939	0.02247	0.06741	23.0896	9.36717	0.705979
Christensenella	0.1133	0.169949	22.6788	0	14.9389	0.059976	0.169949	22.5089	0	11.5262	0.173306	0.173306	25.0745	0	12.7597
Christensenellaceae_R-7_group	0.1089	0.16335	22.6811	0	14.9733	0.0534072	0.160222	22.5661	0	11.2969	0.176484	0.176484	25.23	0	12.9786
Chujaibacter	0.273111	0.278995	23.5697	10.9366	0.174082	0.274471	0.278995	24.6475	22.546	0.659023	0.278995	0.278995	23.5351	17.4457	0.177101
Citrobacter	0.0604176	0.181253	22.9034	0	2.78996	0.239708	0.359562	24.3988	0	2.04581	0.54258	0.54258	23.1858	0	1.73027
CL500-29_marine_group	0.278995	0.418493	23.5351	17.4457	1.06261	0.21289	0.418493	23.4493	11.6703	0.174249	1	1	23.8957	6.14517	0
Clade_Ia	0.232999	0.483936	24.6672	17.495	0.346947	0.322624	0.483936	25.141	19.6162	0.352762	1	1	23.8957	6.14517	0
Clade_II	0.283876	0.590634	22.2331	0	1.03768	0.928332	0.928332	23.0458	0	1.4547	0.393756	0.590634	24.9333	0	1.41752
Clade_III	0.057121	0.129919	23.3551	14.8281	0.873012	0.29214	0.29214	23.4577	1.06079	0.845566	0.0866125	0.129919	24.3334	21.3116	1.14473
Clostridia_UCG-014	0.339306	0.998001	23.3623	12.5327	21.8439	0.95082	0.998001	23.3676	9.32187	50.8609	0.998001	0.998001	24.2029	20.4614	12.5359
Clostridia_vadinBB60_group	0.205572	0.228771	23.0081	0	10.2299	0.0338928	0.101678	24.1555	0	7.8577	0.228771	0.228771	23.1773	0	6.09314
Clostridiisalibacter	0.73325	1	24.246	17.9171	0.449762	1	1	23.8957	6.14517	0	0.412549	1	23.6321	23.4434	0.357962
Clostridium_sensu_stricto_1	0.0383376	0.0575065	22.3732	0	106.338	0.0286964	0.0575065	22.3648	0	74.8295	0.165893	0.165893	23.9146	0	69.7959
Clostridium_sensu_stricto_13	0.125458	0.376373	23.3931	21.7916	0.379379	1	1	23.8957	6.14517	0	1	1	23.8957	6.14517	0
Clostridium_sensu_stricto_7	0.20205	0.274471	23.8018	16.0609	0.636621	0.274471	0.274471	23.4128	8.72442	0.695163	0.0273572	0.0820715	23.2234	14.8666	0.366425
Colidextribacter	0.0890426	0.267128	21.7021	0	11.5857	0.27531	0.412965	21.7117	0	14.6823	0.505663	0.505663	23.327	0	11.9999
Collinsella	0.0498182	0.149455	22.6145	0	26.1434	0.258572	0.387858	21.9257	0	16.1692	0.452122	0.452122	23.1989	0	19.4963
Comamonas	0.72148	0.772993	23.1756	1.30746	3.32151	0.772993	0.772993	25.041	20.9678	10.2331	0.325584	0.772993	22.9739	8.49178	6.00551
Constrictibacter	1	1	23.8957	6.14517	0	0.274471	0.411707	23.4128	8.72442	0.347581	0.268428	0.411707	24.4888	19.6705	0.528793
Coprobacillus	0.320243	0.480364	22.6534	5.1063	0.371775	0.232999	0.480364	24.6672	17.495	0.173473	1	1	23.8957	6.14517	0
Coprobacter	0.00561001	0.01683	24.7691	0	4.43657	0.032472	0.0487081	23.4175	0	3.17817	0.690893	0.690893	22.3491	0	0.894866
Coprococcus	0.052258	0.0783869	22.1138	0	18.3611	0.0105062	0.0315187	21.7955	0	22.0274	0.200883	0.200883	23.7627	0	16.3536
Coriobacteriaceae_UCG-002	0.945951	0.945951	23.6388	0	1.68582	0.331315	0.520205	23.9618	0	1.18576	0.346803	0.520205	24.2888	0	2.52874
Corynebacterium	0.018496	0.055488	25.1537	0	78.5502	0.709132	0.709132	23.0646	0	39.7562	0.693056	0.709132	24.8259	0	66.6752
Croceicoccus	1	1	23.8957	6.14517	0	0.268428	0.805283	24.4888	19.6705	0.528793	1	1	23.8957	6.14517	0
Cronobacter	1	1	23.8957	6.14517	0	0.346097	0.781493	22.8544	19.0152	0.358091	0.520995	0.781493	23.0725	7.7051	0.357783
Cryptobacterium	0.886799	0.886799	23.3016	6.62244	0.223283	0.324444	0.486666	22.9634	9.0614	3.1969	0.225245	0.486666	22.8764	7.10042	0.92127
d142	0.21289	0.63867	23.4493	11.6703	0.174249	0.688402	0.688402	23.6419	15.8013	0.22426	0.532316	0.688402	22.8083	1.4	0.222358
Dechloromonas	1	1	23.8957	6.14517	0	0.30206	0.45309	24.5373	13.8567	0.518521	0.0397205	0.119161	24.0919	22.5621	0.848101
Defluviitaleaceae_UCG-011	0.30206	0.45309	23.9687	0.150419	7.82257	0.754119	0.754119	24.771	5.88999	4.76173	0.204847	0.45309	23.0999	8.7136	8.27289
Dehalobium	0.278995	0.43465	23.5351	17.4457	0.177101	0.708459	0.708459	23.878	18.9046	0.235724	0.289767	0.43465	23.832	2.88923	0.352596
Denitratisoma	0.050715	0.152145	25.6829	0	0.22455	0.648991	0.648991	23.3661	0	0.516377	0.257252	0.385878	23.4541	0	0.853972
Desulfatiglans	0.556516	0.789788	22.671	2.76316	0.647992	0.0873203	0.261961	23.7819	4.82062	0.963936	0.789788	0.789788	23.4288	2.17624	0.652665
Desulfobulbus	0.307248	0.759775	22.7691	12.2694	0.467754	0.984659	0.984659	24.347	3.35637	0.628225	0.506517	0.759775	22.4543	7.45707	0.50152
Desulfocapsa	0.232999	0.349499	24.6672	17.495	0.173473	0.232999	0.349499	24.6672	17.495	0.346947	1	1	23.8957	6.14517	0
Desulfofaba	1	1	23.8957	6.14517	0	0.232999	0.349499	24.6672	17.495	0.173473	0.21289	0.349499	23.4493	11.6703	0.174249
Desulfomicrobium	0.278995	0.418493	23.5351	17.4457	0.177101	0.21289	0.418493	23.4493	11.6703	0.696997	1	1	23.8957	6.14517	0
Desulfovibrio	0.784287	0.784287	23.3104	0	0.793159	0.134322	0.213986	24.2039	0	1.66885	0.142657	0.213986	23.9656	0	1.43094
Desulfuromonas	0.195187	0.585562	21.8753	4.48815	0.371334	1	1	23.8957	6.14517	0	1	1	23.8957	6.14517	0
Desulfuromusa	0.0297563	0.0502884	25.7994	17.552	0.408524	0.0335256	0.0502884	23.4945	0.0418947	0.348933	0.052258	0.052258	23.1282	9.16242	0.677037
Devosia	0.0994772	0.149216	22.8248	14.3103	1.2023	0.0623501	0.149216	24.8123	0.0559729	2.27311	0.76021	0.76021	24.0463	15.4282	1.18503
Dialister	0.16925	0.2502	23.1239	8.46436	19.6795	0.2502	0.2502	23.6092	11.2157	36.9627	0.0642116	0.192635	23.1118	8.21865	39.4945
Dielma	0.151321	0.226982	23.2393	0	1.26221	0.0425597	0.127679	23.7728	0	1.17233	0.565354	0.565354	23.8061	0	0.664958
Dietzia	0.606841	0.910261	23.8979	8.42774	0.235296	1	1	23.8957	6.14517	0	0.21289	0.63867	23.4493	11.6703	0.348499
Dokdonella	0.0335256	0.100577	23.3222	10.9373	0.346475	0.273111	0.409666	23.5697	10.9366	0.522247	1	1	23.8957	6.14517	0
Dongia	0.367478	0.551218	23.4588	20.0043	1.12706	0.895673	0.895673	25.003	0.757765	0.632942	0.325356	0.551218	22.5572	6.96961	0.656582
Dorea	0.20268	0.30402	22.2676	0	29.7346	0.0927203	0.278161	22.0857	0	24.2752	0.383904	0.383904	25.7952	0	24.4416
Draconibacterium	0.273111	0.409666	23.5697	10.9366	0.174082	0.567913	0.567913	24.4411	16.8885	0.566275	0.273111	0.409666	23.5697	10.9366	0.174082
DTU089	0.647703	0.647703	22.2511	0	0.410978	0.038573	0.115719	23.528	0	0.84059	0.267289	0.400933	23.3097	0	1.1948
Dubosiella	0.200256	0.534255	22.878	0	2.99775	0.35617	0.534255	24.2635	0	1.6016	0.543611	0.543611	24.5008	0	1.871
Dyella	1	1	23.8957	6.14517	0	0.268428	0.805283	24.4888	19.6705	0.528793	1	1	23.8957	6.14517	0
Edaphobacter	0.274471	0.411707	23.4128	8.72442	0.173791	0.268428	0.411707	24.4888	19.6705	0.176264	1	1	23.8957	6.14517	0
Edaphobaculum	0.273111	0.407044	23.5697	10.9366	0.174082	0.407044	0.407044	23.6249	9.94157	0.566778	0.232999	0.407044	24.6672	17.495	0.693894
Eggerthella	0.324102	0.433096	23.6153	0	1.72817	0.433096	0.433096	23.7536	0	1.56813	0.213075	0.433096	22.9524	0	2.18634
Eggerthia	0.836859	0.848425	23.239	22.668	1.48471	0.848425	0.848425	23.074	5.96993	0.985772	0.505948	0.848425	25.2171	24.0675	1.03496
Eikenella	0.481497	0.722246	25.5536	0	12.8074	0.436657	0.722246	25.3362	0	17.6228	0.860998	0.860998	26.1051	0	7.1601
Eisenbergiella	0.276676	0.547224	23.3467	19.6834	0.885883	0.727268	0.727268	24.1163	19.9747	0.89012	0.364816	0.547224	23.083	5.28382	0.768841
Elizabethkingia	1	1	23.8957	6.14517	0	1	1	23.8957	6.14517	0	0.00516961	0.0155088	24.1266	0.220057	4.72498
Ellin6067	0.0173186	0.0519557	24.9615	15.1735	1.25156	0.050715	0.0760726	23.1053	14.1643	0.22558	0.229441	0.229441	24.0193	3.98777	0.422893
Endomicrobium	0.408065	1	25.2722	19.7028	0.793688	1	1	23.8957	6.14517	0	1	1	23.8957	6.14517	0
endosymbionts	0.0298598	0.0895795	23.8256	17.3554	0.792184	0.9996	0.9996	23.7435	13.9285	0.589828	0.406279	0.609418	23.2797	6.40148	0.506608
Endozoicomonas	0.949845	0.949845	23.4923	0	0.220628	0.345391	0.949845	24.326	0	0.574119	0.712674	0.949845	24.1988	0	0.324709
Enorma	0.21289	0.418493	23.4493	11.6703	0.522748	1	1	23.8957	6.14517	0	0.278995	0.418493	23.5351	17.4457	0.354202
Enterobacter	0.300633	0.354263	23.1063	0	6.84748	0.223351	0.354263	21.9968	0	5.28956	0.354263	0.354263	22.3416	0	3.67563
Enterococcus	0.329476	0.757074	22.2134	0	1.28523	0.757074	0.757074	23.4718	0	1.10278	0.715885	0.757074	25.6842	0	2.29135
Enterorhabdus	0.940124	0.940124	23.12	11.7421	1.50773	0.0700132	0.210039	21.639	15.261	1.57545	0.818663	0.940124	23.3921	10.6858	0.496328
env	1	1	23.8957	6.14517	0	1	1	23.8957	6.14517	0	1	1	23.8957	6.14517	0
Erysipelatoclostridium	0.021083	0.0632491	22.5662	0	14.6915	0.0681732	0.10226	21.7097	0	8.58007	0.602797	0.602797	22.3736	0	8.31892
Erysipelotrichaceae	0.033856	0.101568	21.8148	16.7506	15.2183	1	1	23.8957	6.14517	0	0.0799758	0.119964	23.3856	16.7666	10.996
Erysipelotrichaceae_UCG-003	0.0165894	0.027297	21.8839	0	14.5751	0.0276557	0.0276557	22.092	0	11.0171	0.018198	0.027297	23.969	0	12.511
Erysipelotrichaceae_UCG-006	0.4401	0.616696	25.5531	2.93221	1.92728	0.342693	0.616696	22.9807	9.06541	3.72205	0.616696	0.616696	24.0354	4.1875	2.85197
Escherichia-Shigella	0.0537312	0.0805969	22.4477	0	717.261	0.0432224	0.0805969	22.363	0	500.461	0.221088	0.221088	25.1242	0	572.56
F0058	0.85156	0.85156	24.8502	9.11855	4.61097	0.152881	0.229322	24.4344	11.9782	9.4281	0.0524868	0.15746	23.4124	12.2961	8.92347
F0332	0.349399	0.524099	23.6538	22.9696	6.8096	0.812342	0.812342	24.3108	0.566426	1.75924	0.00076176	0.00228528	23.1787	8.71391	6.09868
F082	0.241867	0.362801	23.846	0	2.78876	0.111156	0.333467	23.4034	0	1.59063	0.613246	0.613246	25.3171	0	2.14131
Faecalibacterium	0.060025	0.0900375	22.4536	0	1470.9	0.0326886	0.0900375	22.0589	0	983.357	0.172142	0.172142	25.4578	0	1079.36
Faecalibaculum	0.349872	0.659751	23.1899	0	2.79966	0.439834	0.659751	21.9442	0	1.00692	0.777571	0.777571	23.3111	0	0.920265
Faecalitalea	0.0196841	0.0590523	23.125	13.2537	0.882776	0.130538	0.195807	24.7079	15.7933	0.887536	0.517392	0.517392	23.0723	3.44337	0.514224
Family_XIII_AD3011_group	0.390125	0.424713	22.9836	0	1.69447	0.145085	0.424713	23.1766	0	2.26111	0.424713	0.424713	22.9502	0	1.68639
Family_XIII_UCG-001	0.912407	0.912407	23.8775	10.7372	1.94607	0.100552	0.150829	23.1916	10.2882	3.46936	0.0979064	0.150829	23.1473	10.8474	3.78531
Fastidiosipila	0.278995	0.836986	23.5351	17.4457	0.177101	1	1	23.8957	6.14517	0	1	1	23.8957	6.14517	0
Faucicola	1	1	23.8957	6.14517	0	1	1	23.8957	6.14517	0	1	1	23.8957	6.14517	0
Ferruginibacter	0.0598781	0.179634	22.7619	13.5506	0.857222	0.341757	0.5041	21.1807	4.99097	0.252949	0.5041	0.5041	23.6738	17.7067	0.446615
Fibrobacter	0.158006	0.237009	23.0289	0	1.92265	0.0544289	0.163287	23.1148	0	3.093	0.611993	0.611993	22.9188	0	1.45144
Filifactor	0.927754	0.927754	22.751	0.864723	16.5549	0.650765	0.927754	23.1803	10.7858	23.3558	0.0621006	0.186302	23.0627	9.6704	44.8078
Filomicrobium	0.566858	1	25.3362	16.9511	0.228761	0.719783	1	24.0204	0.374208	0.235741	1	1	23.8957	6.14517	0
Fimbriimonadaceae	1	1	23.8957	6.14517	0	1	1	23.8957	6.14517	0	0.322056	0.966169	23.257	8.71221	0.514249
Flavisolibacter	0.273111	0.409666	23.5697	10.9366	0.174082	0.692058	0.692058	24.0135	20.8716	0.544485	0.232999	0.409666	24.6672	17.495	0.346947
Flavitalea	0.0277223	0.0831667	23.3253	0	0.869771	0.516386	0.706608	23.5766	0	0.541128	0.706608	0.706608	23.13	0	0.680404
Flavobacterium	0.642082	0.949845	24.1939	0	0.352177	0.268428	0.805283	24.4888	0	0.176617	0.949845	0.949845	23.4923	0	0.220628
Flavonifractor	0.2506	0.375901	24.2237	0	4.76119	0.0170303	0.0510907	23.1179	0	5.66291	0.798342	0.798342	24.951	0	3.70781
Fournierella	0.506517	0.515668	23.3597	0.687372	0.590667	0.515668	0.515668	23.1131	17.1851	0.366104	0.182414	0.515668	25.058	21.9809	0.82774
Fretibacterium	0.532316	0.532316	22.8083	1.4	0.222358	0.048312	0.144936	23.5148	14.9262	0.508579	0.449034	0.532316	22.8648	8.89199	0.533088
Frisingicoccus	0.748744	0.748744	24.1592	0	3.72895	0.145771	0.437314	22.7192	0	2.42072	0.49999	0.748744	23.8567	0	2.04495
Fusibacter	0.417316	0.625974	24.4089	6.72301	1.80346	0.215574	0.625974	23.2287	8.30323	0.826175	0.971407	0.971407	24.2541	16.0391	0.321898
Fusicatenibacter	0.222312	0.333468	22.386	0	27.6675	0.0372876	0.111863	21.7573	0	19.9211	0.367357	0.367357	22.4939	0	21.4037
Fusobacterium	0.0815674	0.0815674	23.4879	5.08746	444.645	0.014641	0.0219615	23.0531	7.99433	658.694	0.0119465	0.0219615	23.1753	8.68038	351.461
FW22	0.273111	0.409666	23.5697	10.9366	0.174082	0.232999	0.409666	24.6672	17.495	0.173473	0.458464	0.458464	23.3169	3.90053	0.226131
Ga0077536	1	1	23.8957	6.14517	0	0.268428	0.411707	24.4888	19.6705	0.528793	0.274471	0.411707	23.4128	8.72442	0.173791
Gaiella	0.0798062	0.239419	23.7188	8.99467	1.00019	0.630754	0.675027	24.7165	17.851	0.320264	0.675027	0.675027	23.2272	13.0657	0.324669
Gallicola	0.0977813	0.293344	23.0041	1.99381	0.507674	0.229441	0.344162	23.0874	13.6244	0.427189	0.607153	0.607153	21.6567	5.80075	0.443401
Gardnerella	0.393756	0.590634	23.3294	12.796	1.37797	0.12285	0.368551	24.389	18.3146	2.62371	0.764575	0.764575	22.9691	8.63753	0.72862
GCA-900066575	0.660481	0.660481	22.8751	0	2.42756	0.42211	0.660481	25.4134	0	2.8576	0.589363	0.660481	23.8965	0	2.45626
GCA-900066755	0.232999	0.698998	24.6672	0	0.707519	0.56325	0.80874	23.9811	0	1.52514	0.80874	0.80874	25.0105	0	0.507598
Gemella	0.107453	0.322359	22.7005	22.4293	267.747	0.833204	0.833204	22.6866	1.59007	107.255	0.298116	0.447174	25.2779	0.363063	182.575
Gemmatimonas	0.288154	0.288154	23.5918	11.0628	1.44718	0.050715	0.152145	23.1053	14.1643	0.22558	0.123974	0.185962	25.052	20.9529	0.646445
Geothermobacter	1	1	23.8957	6.14517	0	0.050715	0.152145	25.6829	18.6929	0.218676	0.514089	0.771134	24.6562	16.8476	0.354662
Glycomyces	0.273111	0.411707	23.5697	10.9366	0.174082	0.274471	0.411707	23.4128	8.72442	0.347581	1	1	23.8957	6.14517	0
Gordonibacter	0.177073	0.411707	24.7481	8.96576	0.65919	0.274471	0.411707	23.4128	8.72442	0.173791	1	1	23.8957	6.14517	0
Gracilibacteria	0.693889	0.936056	24.313	1.99579	1.47619	0.936056	0.936056	22.4429	15.3302	5.49407	0.0587093	0.176128	24.0694	2.95152	5.10889
Granulicatella	0.531004	0.6724	25.3609	1.10229	101.497	0.198827	0.59648	25.6131	2.02702	260.536	0.6724	0.6724	26.1814	1.43282	424.54
Haemophilus	0.00483025	0.0144908	23.2137	6.06235	4139.01	0.0503554	0.0503554	23.3647	6.87181	2059.76	0.0158005	0.0237007	23.9179	5.80214	2359.86
Halarcobacter	0.232324	0.232324	25.3443	19.7797	1.14312	0.196515	0.232324	24.2332	15.8862	0.589745	0.0301717	0.0905151	22.9057	0.970996	0.420917
Haliangium	1	1	23.8957	6.14517	0	0.278995	0.570848	23.5351	17.4457	0.531303	0.380566	0.570848	24.7415	8.66039	0.225677
Halioglobus	0.48122	0.498436	25.5687	6.71607	1.18701	0.132496	0.397488	22.6242	19.521	1.4343	0.498436	0.498436	23.6628	9.75275	1.02498
Halomonas	0.152725	0.440158	23.6853	18.9871	8.41849	0.293439	0.440158	23.6206	18.9797	6.80316	0.819749	0.819749	23.6327	11.4714	4.4658
Harryflintia	0.59213	0.59213	24.4301	20.3712	0.758568	0.178506	0.267759	21.5861	5.25373	1.2792	0.078288	0.234864	22.1094	14.595	1.96124
Helicobacter	0.435468	0.615597	23.0789	0	3.44723	0.128737	0.386212	23.9073	0	4.19081	0.615597	0.615597	24.5909	0	4.14794
Herbaspirillum	1	1	23.8957	6.14517	0	0.232999	0.411707	24.6672	17.495	0.346947	0.274471	0.411707	23.4128	8.72442	0.173791
Holdemanella	0.0207648	0.0622944	22.7288	0	3.64373	0.772993	0.839789	22.8569	0	1.83261	0.839789	0.839789	24.8157	0	2.06491
Holdemania	0.467582	0.544201	24.6643	20.1089	0.988836	0.544201	0.544201	23.0736	17.1913	1.34714	0.521717	0.544201	23.4823	8.88909	0.869418
Howardella	0.774576	0.774576	23.3683	12.0511	0.468293	0.311029	0.466544	21.7693	3.65235	1.26137	0.027689	0.0830669	24.3131	4.28447	1.4398
Hungatella	0.154449	0.463347	22.1711	0	3.6332	0.524176	0.632979	22.2868	0	2.809	0.632979	0.632979	25.2974	0	1.53061
Hydrogenophaga	0.949845	0.949845	23.4923	0	0.441255	0.275205	0.415645	23.6036	0	1.65569	0.277097	0.415645	24.8718	0	1.73548
Hyphomicrobium	0.0457532	0.13726	24.422	0	0.523604	0.268428	0.268428	24.4888	0	0.353233	0.232999	0.268428	24.6672	0	0.17688
Iamia	0.22515	0.49014	23.2201	14.5541	2.69139	0.49014	0.49014	24.336	5.76953	0.785832	0.486088	0.49014	22.0518	4.54281	1.26989
Ignatzschineria	0.30217	0.391	22.9274	0	5.33124	0.391	0.391	25.0854	0	4.3471	0.0269288	0.0807864	23.8282	0	6.9745
IheB3-7	0.52548	0.532316	23.862	15.7577	0.222996	0.532316	0.532316	22.8083	1.4	0.222358	0.274471	0.532316	23.4128	8.72442	0.173791
Ileibacterium	0.0798062	0.0798062	23.8016	0	1.19613	0.0745836	0.0798062	22.7161	0	1.76864	0.0458388	0.0798062	25.1678	0	1.9895
Ilumatobacter	0.21289	0.21289	23.4493	11.6703	0.174249	0.0335256	0.100577	23.4945	0.0418947	0.348933	0.21289	0.21289	23.4493	11.6703	0.348499
IMCC26256	0.0335256	0.100577	23.5176	13.2932	0.352237	0.516817	0.516817	23.5584	17.1808	0.760216	0.1053	0.15795	23.5723	2.83086	0.868035
Incertae_Sedis	0.0116856	0.0350568	22.3935	0	15.7169	0.26822	0.26822	25.3718	0	8.36987	0.142431	0.213646	25.3932	0	13.6155
Intestinibacter	0.564752	0.564752	22.7673	0	5.12951	0.214832	0.322248	23.5298	0	2.89939	0.0317552	0.0952657	25.3717	0	5.32443
Intestinimonas	0.61701	0.61701	24.9584	13.7538	2.23605	0.325014	0.61701	23.3705	22.7731	1.99346	0.511511	0.61701	23.4603	0.308702	1.61592
Izemoplasmatales	0.620786	1	24.9801	18.4565	0.627099	1	1	23.8957	6.14517	0	1	1	23.8957	6.14517	0
Jatrophihabitans	0.0273572	0.0820715	23.2234	14.8666	0.366425	1	1	23.8957	6.14517	0	1	1	23.8957	6.14517	0
JGI_0000069-P22	0.263477	0.790431	22.7493	22.6388	3.78427	0.962753	0.962753	23.8873	2.67974	6.24167	0.873664	0.962753	23.8346	0.0352281	4.43578
Johnsonella	0.101315	0.277608	25.4432	0	5.28767	0.281749	0.281749	23.368	0	5.51851	0.185072	0.277608	24.3485	0	7.7189
Kapabacteriales	0.075735	0.227205	24.565	22.534	1.36485	0.715039	0.715039	22.291	6.88428	0.761357	0.232999	0.349499	24.6672	17.495	0.693894
KD3-10	0.63952	0.63952	23.7239	10.7833	0.220846	0.573049	0.63952	23.2532	21.864	0.353828	0.0949256	0.284777	23.7054	14.2853	0.839251
KF-JG30-B3	0.034299	0.102897	24.3886	21.5791	0.363514	0.32433	0.32433	24.3412	8.96786	0.362794	0.280794	0.32433	23.2694	18.5089	1.89876
KI89A_clade	0.324444	0.324444	23.1494	10.0127	0.635196	0.133663	0.295438	24.0946	21.6716	0.9613	0.196958	0.295438	22.959	8.52558	0.741473
Kingella	0.653672	0.925444	23.3878	21.3311	7.25733	0.87329	0.925444	23.2801	9.30209	3.10898	0.925444	0.925444	23.0916	13.5319	5.49268
Klebsiella	0.287082	0.430622	22.7943	0	23.4813	0.131406	0.394219	21.5391	0	15.4331	0.478449	0.478449	23.8741	0	15.0079
Koukoulia	0.159041	0.349499	23.5365	11.4964	0.499179	1	1	23.8957	6.14517	0	0.232999	0.349499	24.6672	17.495	0.173473
Labrenzia	0.7396	0.7396	23.4493	11.6703	0.348499	0.4907	0.73605	23.3741	10.2067	0.915967	0.27238	0.73605	24.4226	3.05885	0.516236
Lachnoanaerobaculum	0.00844561	0.0253368	23.234	9.08785	41.0384	0.0286286	0.042943	23.3366	9.1144	32.1701	0.382048	0.382048	23.1578	9.09933	28.9352
Lachnoclostridium	0.0801456	0.120218	22.2263	0	69.9467	0.0547092	0.120218	22.7677	0	45.3248	0.276676	0.276676	24.9094	0	49.0145
Lachnospira	0.182842	0.274263	21.804	0	130.463	0.0177956	0.0533867	22.069	0	97.2926	0.338259	0.338259	23.9785	0	100.199
Lachnospiraceae	0.0816816	0.245045	21.726	16.4533	85.9512	1	1	23.8957	6.14517	0	1	1	23.8957	6.14517	0
Lachnospiraceae_AC2044_group	0.458058	0.687087	23.4003	18.926	1.07634	0.987837	0.987837	24.2963	8.74377	0.591539	0.33005	0.687087	24.5018	8.02498	0.387617
Lachnospiraceae_FCS020_group	0.131842	0.197762	22.6138	0	4.17131	0.027556	0.082668	23.4191	0	3.03762	0.88906	0.88906	23.525	0	1.25113
Lachnospiraceae_NC2004_group	0.104846	0.139428	23.7159	15.2847	0.548057	0.02253	0.06759	23.157	2.83734	0.99727	0.139428	0.139428	25.4166	19.5081	0.690435
Lachnospiraceae_ND3007_group	0.15642	0.15642	22.2707	0	6.56203	0.00715716	0.0214715	23.019	0	6.7896	0.0922944	0.138442	26.1115	0	6.99143
Lachnospiraceae_NK3A20_group	0.268428	0.641574	24.4888	19.6705	0.176264	0.86583	0.86583	23.3506	13.1263	0.771493	0.427716	0.641574	23.8223	2.21543	2.03587
Lachnospiraceae_NK4A136_group	0.390875	0.390875	22.0779	0	40.9211	0.148302	0.359269	22.2341	0	41.9424	0.239512	0.359269	22.5584	0	52.3065
Lachnospiraceae_UCG-001	0.488321	0.732482	23.1411	0	5.45586	0.304704	0.732482	23.5224	0	4.10583	0.956875	0.956875	25.3242	0	2.17781
Lachnospiraceae_UCG-003	0.050715	0.152145	23.8061	22.1606	0.221167	0.896241	0.896241	23.3643	0.12039	0.539756	0.21289	0.319335	23.4493	11.6703	0.522748
Lachnospiraceae_UCG-004	0.139801	0.139801	22.0743	0	26.9722	0.00275625	0.00826875	22.0414	0	25.1394	0.09	0.135	23.5081	0	26.7339
Lachnospiraceae_UCG-006	0.0866125	0.129919	25.724	0	1.88537	0.85433	0.85433	24.7202	0	1.05281	0.0520296	0.129919	25.0306	0	1.49587
Lachnospiraceae_UCG-008	0.518112	0.518112	25.041	0	0.598588	0.228197	0.342296	22.9305	0	0.583365	0.0705434	0.21163	23.0667	0	0.417105
Lachnospiraceae_UCG-009	0.71707	0.857106	23.3303	0	1.10027	0.206298	0.618893	23.2229	0	2.06646	0.857106	0.857106	23.8805	0	1.21527
Lachnospiraceae_UCG-010	0.32982	0.494731	23.2132	13.138	2.3071	0.851375	0.851375	25.6008	0.403221	1.51068	0.0192377	0.0577131	25.4699	17.566	2.06645
Lactobacillus	0.306694	0.673551	25.861	0	22.2471	0.898514	0.898514	24.965	0	10.5144	0.449034	0.673551	25.5117	0	13.8501
Lactococcus	0.655128	0.982693	24.2392	19.3028	0.360301	0.278995	0.836986	23.5351	17.4457	1.23971	1	1	23.8957	6.14517	0
Lactonifactor	0.445289	0.667934	24.7472	18.5406	1.51576	0.724882	0.724882	25.2605	1.77116	1.49002	0.404623	0.667934	23.6347	15.1354	1.46331
Latescibacteraceae	1	1	23.8957	6.14517	0	0.0335256	0.100577	24.3307	20.8981	0.353761	0.268428	0.402641	24.4888	19.6705	0.176264
Latescibacterota	0.0372876	0.111863	23.0453	9.06726	0.511287	0.232999	0.349499	24.6672	17.495	0.52042	1	1	23.8957	6.14517	0
Lautropia	0.086436	0.086436	25.2553	0	827.089	0.0720386	0.086436	24.104	0	644.477	0.048312	0.086436	25.9184	0	219.515
Lawsonella	0.52548	0.52548	23.862	15.7577	0.222996	0.267496	0.401244	24.1292	8.843	0.522572	0.050715	0.152145	23.8061	22.1606	0.221167
LCP-80	0.725223	0.725223	24.4827	7.02718	0.503465	0.171562	0.257342	23.4638	21.2386	0.601069	0.0705434	0.21163	23.2027	9.06805	0.416265
Lentimicrobium	0.204847	0.279101	25.4995	17.7798	9.8761	0.279101	0.279101	22.9171	8.2717	11.1769	0.0422302	0.126691	23.0167	7.82294	16.8635
Leptotrichia	0.12924	0.387721	25.149	3.98996	222.939	0.463625	0.695437	23.1351	11.1955	171.702	0.888306	0.888306	24.6608	15.7679	464.267
Limibaculum	0.528384	0.528384	24.9368	18.8057	0.322125	0.374177	0.528384	24.2751	3.15386	0.357781	0.121383	0.364148	22.9597	4.44568	0.684853
Longimicrobiaceae	0.084681	0.149405	25.9883	0.882131	0.565547	0.0996034	0.149405	25.6949	0.640438	0.875666	0.195187	0.195187	23.5176	13.2932	0.704474
Longivirga	1	1	23.8957	6.14517	0	0.268428	0.805283	24.4888	19.6705	0.881321	1	1	23.8957	6.14517	0
Luteimonas	0.00267289	0.00801867	24.0655	21.6693	0.847578	0.268428	0.402641	24.4888	19.6705	5.64046	1	1	23.8957	6.14517	0
Lutibacter	0.688402	0.688402	23.6419	15.8013	0.22426	0.0161798	0.0485395	22.8894	6.90418	0.361721	0.29214	0.43821	23.1014	10.7559	0.344742
Lutimonas	0.248303	0.372454	23.1007	10.078	1.57703	0.547896	0.547896	24.6675	20.4924	1.00751	0.01921	0.0576299	23.0761	9.72961	1.83986
Lysinibacillus	0.704928	0.942258	23.6374	21.4847	0.646973	0.942258	0.942258	24.2745	20.7448	0.986542	0.038103	0.114309	22.8707	7.12827	0.6904
Lysobacter	0.655128	0.782694	24.2392	0	0.361056	0.782694	0.782694	24.1469	0	0.970366	0.036138	0.108414	23.0295	0	0.915856
Macellibacteroides	0.21289	0.63867	23.4493	11.6703	0.696997	1	1	23.8957	6.14517	0	1	1	23.8957	6.14517	0
Macrococcus	1	1	23.8957	6.14517	0	1	1	23.8957	6.14517	0	0.268428	0.805283	24.4888	19.6705	0.352528
Mailhella	0.365058	0.747706	22.7058	5.57622	0.665058	0.49999	0.747706	24.009	20.3008	0.968782	0.747706	0.747706	24.056	12.1392	1.24054
Malaciobacter	0.775456	0.775456	23.4632	0	1.16952	0.761605	0.775456	23.6473	0	2.0568	0.224581	0.673744	24.31	0	1.07245
Maribacter	0.46567	0.46567	24.4793	15.4958	0.356029	0.050715	0.152145	23.1053	14.1643	0.22558	0.374177	0.46567	24.2751	3.15386	0.357781
Marine_Methylotrophic_Group_3	1	1	23.8957	6.14517	0	1	1	23.8957	6.14517	0	0.0509405	0.152821	25.6619	1.56699	0.217757
Marinifilum	0.998201	0.998201	23.6721	13.5397	0.236315	0.380566	0.998201	24.7415	8.66039	0.225677	0.674698	0.998201	23.6751	11.2342	0.234223
Maritimimonas	0.458464	0.687697	23.3169	3.90053	0.226131	1	1	23.8957	6.14517	0	0.268428	0.687697	24.4888	19.6705	0.176264
Marmoricola	0.0695377	0.0922944	24.0444	7.83075	0.878829	0.0922944	0.0922944	24.3069	8.67601	0.851417	0.0856733	0.0922944	24.1439	22.5544	0.66904
Marvinbryantia	0.0278556	0.0835668	23.4324	0	2.49497	0.367357	0.367357	21.7856	0	1.40595	0.249201	0.367357	23.079	0	1.37933
Massilia	0.411394	0.617091	24.6326	0	0.597054	0.0917484	0.275245	24.1591	0	0.880096	0.686909	0.686909	24.5743	0	0.758165
MB-A2-108	0.274471	0.823414	23.4128	8.72442	0.347581	1	1	23.8957	6.14517	0	1	1	23.8957	6.14517	0
MBNT15	0.671416	0.861184	24.2115	3.16563	0.442294	0.735478	0.861184	23.0981	9.20774	0.317871	0.861184	0.861184	24.2269	0.705879	0.544696
Megamonas	0.252205	0.309358	24.4559	17.5716	0.853625	0.309358	0.309358	23.2246	0.24715	0.660333	0.274471	0.309358	23.4128	8.72442	0.521372
Megasphaera	0.0187416	0.0562248	23.3042	10.9202	1.06465	0.266256	0.399384	23.1459	7.56728	0.649721	0.834482	0.834482	23.0556	7.72288	0.962297
Mesorhizobium	0.353549	0.353549	24.0405	8.63703	0.36032	0.31742	0.353549	23.783	21.2871	1.09714	0.0513023	0.153907	23.8383	2.77059	0.522837
Methylibium	1	1	23.8957	6.14517	0	0.195187	0.402641	24.3307	20.8981	0.353761	0.268428	0.402641	24.4888	19.6705	0.528793
Methylobacterium-Methylorubrum	1	1	23.8957	6.14517	0	0.0389668	0.1169	23.2479	13.2745	0.692344	0.268428	0.402641	24.4888	19.6705	0.528793
Methyloceanibacter	0.688402	0.688402	23.9798	11.3667	0.444275	0.216504	0.324756	23.5364	11.5824	0.348774	0.0203918	0.0611755	25.3549	8.3512	0.434247
Methylotenera	0.273111	0.274471	23.5697	10.9366	0.348165	0.232999	0.274471	24.6672	17.495	0.346947	0.274471	0.274471	23.4128	8.72442	0.173791
Micromonospora	0.862484	0.862484	23.9919	19.3334	0.571959	0.203311	0.609932	23.5417	0.222788	0.644455	0.654643	0.862484	23.5966	17.0857	0.507289
Micropepsis	0.278995	0.418493	23.5351	17.4457	0.885504	0.21289	0.418493	23.4493	11.6703	0.174249	1	1	23.8957	6.14517	0
Microvirga	0.278995	0.278995	23.5351	17.4457	0.354202	0.278995	0.278995	23.5351	17.4457	0.885504	0.27238	0.278995	24.4226	3.05885	0.516236
MidBa8	0.273111	0.365904	23.5697	10.9366	0.174082	0.365904	0.365904	23.9396	17.3629	0.351766	0.273111	0.365904	23.5697	10.9366	0.174082
MND1	0.42198	0.42198	24.3469	0	0.90624	0.08988	0.263719	24.9225	0	1.48872	0.175812	0.263719	23.6684	0	1.42509
Mobiluncus	0.252506	0.403575	23.5937	0	4.11995	0.26905	0.403575	23.3649	0	3.82948	0.905733	0.905733	23.9633	0	2.22119
Mogibacterium	0.107191	0.107191	23.8823	8.50791	25.7775	0.0206784	0.0310177	23.079	8.83733	17.759	0.00038025	0.00114075	23.2089	9.7447	24.7186
Moheibacter	0.195187	0.585562	21.8753	4.48815	0.371334	1	1	23.8957	6.14517	0	1	1	23.8957	6.14517	0
Monoglobus	0.0504003	0.0971554	22.6193	0	42.0647	0.0647703	0.0971554	22.5044	0	28.8706	0.138458	0.138458	24.337	0	30.3104
Moraxella	0.568365	0.655128	24.5801	13.997	3.81505	0.537436	0.655128	24.8325	0.0705998	2.26751	0.655128	0.655128	23.2593	6.83354	0.635384
Morganella	0.0615536	0.184661	23.2407	10.1796	1.02689	0.248801	0.373202	22.785	19.2716	0.920437	0.966092	0.966092	24.5128	10.2192	0.428793
Moryella	0.886799	0.886799	23.3016	6.62244	0.446567	0.232999	0.349499	24.6672	17.495	0.346947	0.21289	0.349499	23.4493	11.6703	0.174249
MSBL5	0.779159	0.779159	25.0659	10.8954	0.541048	0.451315	0.676973	25.6245	18.3206	1.17376	0.214925	0.644775	23.7885	10.4901	0.569094
MSBL7	0.278995	0.836986	23.5351	17.4457	0.354202	0.712674	1	25.0472	13.5336	0.32255	1	1	23.8957	6.14517	0
Mucispirillum	0.983667	0.983667	22.8874	6.1595	1.1859	0.063504	0.095256	24.0071	20.7852	3.11553	0.00232324	0.00696972	24.099	20.6184	3.55952
Muribaculaceae	0.0407232	0.0598292	22.6931	0	129.564	0.0163328	0.0489985	22.1528	0	103.933	0.0598292	0.0598292	22.957	0	178.24
Muribaculum	0.987837	0.987837	24.0648	0	0.648403	0.00394384	0.0118315	23.6539	0	2.87628	0.0663578	0.0995366	23.7074	0	4.44963
MVP-15	0.268428	0.402641	24.4888	19.6705	0.528793	1	1	23.8957	6.14517	0	0.21289	0.402641	23.4493	11.6703	0.348499
Mycobacterium	0.708459	0.708459	23.878	18.9046	0.235724	0.558906	0.708459	24.6696	13.85	0.500057	0.370516	0.708459	23.2564	10.8485	0.729691
Mycoplasma	0.983866	0.983866	23.4251	11.0793	6.72332	0.767376	0.983866	25.0881	13.8163	15.7087	0.099351	0.298053	23.0392	8.36517	10.9956
Myroides	0.107191	0.29597	24.0739	11.7629	1.07849	0.197314	0.29597	23.4515	19.7902	1.99451	0.393882	0.393882	22.9557	18.7685	2.06435
Nannocystaceae	1	1	23.8957	6.14517	0	0.268428	0.402641	24.4888	19.6705	0.352528	0.050715	0.152145	23.1765	9.97798	0.217996
Nannocystis	1	1	23.8957	6.14517	0	0.278995	0.836986	23.5351	17.4457	0.885504	1	1	23.8957	6.14517	0
NB1-j	0.0226804	0.0340205	23.2973	10.7182	1.09419	0.393129	0.393129	24.6416	18.633	1.23413	0.0172397	0.0340205	23.6228	11.2812	1.34213
Negativibacillus	0.834848	0.834848	25.1494	1.20046	1.7239	0.479695	0.834848	23.7349	11.7809	0.766868	0.741149	0.834848	22.8837	15.065	1.39839
Neisseria	0.786237	0.850268	23.2721	4.01059	918.89	0.850268	0.850268	24.2501	19.0192	1373.07	0.336864	0.850268	22.2187	20.364	1855.34
Nesterenkonia	0.715885	0.715885	24.1083	9.06437	1.56728	0.54686	0.715885	23.9289	16.7813	1.3074	0.083984	0.251952	24.5199	0.52659	2.0304
Niastella	0.532316	1	22.8083	1.4	0.222358	1	1	23.8957	6.14517	0	1	1	23.8957	6.14517	0
Nitrosospira	1	1	23.8957	6.14517	0	0.273111	0.409666	23.5697	10.9366	0.174082	0.050715	0.152145	25.6829	18.6929	0.437353
Nitrospira	0.090601	0.271803	23.4498	13.9632	1.43584	0.49999	0.517105	24.6745	0.114487	1.03951	0.517105	0.517105	22.2819	6.92457	0.614346
NK4A214_group	0.31742	0.351649	23.2638	0	14.5012	0.00167281	0.00501843	23.3473	0	15.3863	0.351649	0.351649	23.2069	0	7.62151
NKB15	1	1	23.8957	6.14517	0	0.232999	0.698998	24.6672	17.495	0.346947	1	1	23.8957	6.14517	0
Nocardioides	0.233966	0.257252	23.4369	11.1545	0.749424	0.257252	0.257252	23.7789	19.3173	0.804179	0.0863184	0.257252	23.1781	8.33446	0.645028
Nonomuraea	1	1	23.8957	6.14517	0	0.241671	0.725012	23.1878	14.8723	0.357914	0.949845	1	23.4923	19.419	0.221384
Novosphingobium	0.674698	0.674698	23.6751	11.2342	0.468445	0.452391	0.674698	24.1781	21.8239	0.425011	0.394133	0.674698	23.2821	18.3916	0.546364
NS11-12_marine_group	0.826826	0.826826	25.0505	9.64352	1.33278	0.0218448	0.0655345	23.798	22.6313	2.54735	0.282067	0.423101	22.8605	14.9161	2.43339
NS9_marine_group	0.318434	0.808134	23.4944	6.24481	1.35932	0.817216	0.817216	23.5787	10.1647	1.22721	0.538756	0.808134	23.8631	15.7364	1.11494
Oblitimonas	0.237949	0.713847	23.864	21.8301	0.501378	1	1	23.8957	6.14517	0	1	1	23.8957	6.14517	0
OC31	0.21289	0.518087	23.4493	11.6703	0.174249	1	1	23.8957	6.14517	0	0.345391	0.518087	24.326	20.5756	0.575289
Oceanicaulis	1	1	23.8957	6.14517	0	1	1	23.8957	6.14517	0	1	1	23.8957	6.14517	0
Oceanirhabdus	0.0283923	0.0425884	23.2504	10.9589	2.17345	0.063202	0.063202	23.1777	9.25449	0.845641	0.00595984	0.0178795	23.5787	22.9633	0.419614
Odoribacter	0.102336	0.221184	23.2906	0	5.3777	0.147456	0.221184	21.4758	0	2.67897	0.754813	0.754813	25.0313	0	2.61628
Ohtaekwangia	1	1	23.8957	6.14517	0	0.314721	0.944163	24.629	20.9467	0.94159	1	1	23.8957	6.14517	0
OLB12	1	1	23.8957	6.14517	0	1	1	23.8957	6.14517	0	0.0211412	0.0634235	23.2234	14.8666	0.366425
Olivibacter	1	1	23.8957	6.14517	0	1	1	23.8957	6.14517	0	0.278995	0.836986	23.5351	17.4457	0.354202
Olsenella	0.944978	0.944978	23.2196	18.262	1.56365	0.455085	0.682628	23.7531	11.5346	1.45113	0.0654848	0.196454	23.043	7.54387	2.21232
OM27_clade	0.21289	0.430783	23.4493	11.6703	0.174249	1	1	23.8957	6.14517	0	0.287189	0.430783	24.2775	21.695	0.524799
OM60	1	1	23.8957	6.14517	0	1	1	23.8957	6.14517	0	1	1	23.8957	6.14517	0
OPB41	0.21289	0.418493	23.4493	11.6703	0.174249	0.278995	0.418493	23.5351	17.4457	0.177101	1	1	23.8957	6.14517	0
Oribacterium	0.086436	0.193106	24.9055	5.69519	171.192	0.128737	0.193106	25.3924	5.30696	124.142	0.730341	0.730341	26.0747	6.03059	103.795
Oscillibacter	0.819749	0.819749	23.5343	0	6.52537	0.508084	0.762126	22.8891	0	3.69083	0.354025	0.762126	24.9717	0	4.62692
Oscillospira	0.0377136	0.113141	23.9293	21.6	0.651497	0.21289	0.319335	23.4493	11.6703	0.174249	1	1	23.8957	6.14517	0
Oxalobacter	0.341757	0.341757	21.1807	4.99097	0.252949	0.169744	0.341757	23.5472	14.5896	1.59339	0.232999	0.341757	24.6672	17.495	0.346947
p-251-o5	0.19237	0.57711	25.144	0	0.764929	0.742699	0.742699	23.9027	0	0.706219	0.579121	0.742699	25.4846	0	0.765567
Pajaroellobacter	1	1	23.8957	6.14517	0	0.274471	0.823414	23.4128	8.72442	0.347581	1	1	23.8957	6.14517	0
Paludicola	0.0476549	0.142965	23.3605	0	0.683039	0.278995	0.418493	23.5351	0	0.698149	0.949845	0.949845	23.4923	0	0.220628
Papillibacter	1	1	23.8957	6.14517	0	0.412549	1	23.6321	23.4434	0.357962	1	1	23.8957	6.14517	0
Parabacteroides	0.0364046	0.094351	22.4959	0	62.1172	0.0629006	0.094351	21.8736	0	43.4445	0.255227	0.255227	25.291	0	49.6237
Paraprevotella	0.537876	0.537876	22.9533	0	8.32437	0.236293	0.35444	23.1	0	5.22243	0.119785	0.35444	25.4808	0	11.0425
Parasegetibacter	1	1	23.8957	6.14517	0	0.167854	0.319335	25.5636	17.7721	0.529345	0.21289	0.319335	23.4493	11.6703	0.522748
Parasutterella	0.0861423	0.101889	23.0504	0	40.6278	0.0253765	0.0761295	22.9886	0	29.3341	0.101889	0.101889	23.7356	0	32.979
Parvimonas	0.111289	0.166933	25.289	7.03338	28.2628	0.781986	0.781986	23.4868	8.93049	30.0013	3.481e-05	0.00010443	23.343	8.32294	29.8267
PAUC43f_marine_benthic_group	0.341056	0.449973	24.8856	16.0968	1.48339	0.449973	0.449973	24.4198	18.054	1.26229	0.259692	0.449973	22.0806	7.00916	0.808764
Paucimonas	0.050715	0.152145	23.1765	9.97798	0.217996	0.267496	0.401244	24.1292	8.843	0.522572	1	1	23.8957	6.14517	0
Pedobacter	0.167854	0.319335	24.3218	18.5451	0.543088	0.21289	0.319335	23.4493	11.6703	0.174249	1	1	23.8957	6.14517	0
Pedomicrobium	0.21289	0.402641	23.4493	11.6703	0.348499	0.268428	0.402641	24.4888	19.6705	0.528793	1	1	23.8957	6.14517	0
Pedosphaeraceae	1	1	23.8957	6.14517	0	0.21289	0.63867	23.4493	11.6703	0.348499	1	1	23.8957	6.14517	0
Pelagibius	1	1	23.8957	6.14517	0	0.095234	0.285702	25.9205	19.4557	0.359026	0.320243	0.480364	22.6534	5.1063	0.371775
Pelomonas	0.116281	0.116281	23.1414	14.3649	0.765788	0.0250272	0.0750817	23.1887	13.2534	0.523485	0.050715	0.0760726	23.0837	6.0583	0.225166
PeM15	1	1	23.8957	6.14517	0	0.268428	0.805283	24.4888	19.6705	0.352528	1	1	23.8957	6.14517	0
Peptoanaerobacter	0.438774	0.438774	22.8926	4.11705	6.93154	0.396018	0.438774	23.6864	10.78	1.56228	0.0297218	0.0891653	22.9737	7.68868	3.4275
Peptoclostridium	0.0273572	0.0820715	23.3042	10.9202	0.354883	0.257658	0.274471	24.5166	2.96834	0.681639	0.274471	0.274471	23.4128	8.72442	0.173791
Peptococcus	0.0413716	0.124115	25.7118	9.89428	4.91234	0.610117	0.610117	23.2922	12.767	5.16957	0.267806	0.401709	23.1542	9.29363	4.09396
Peptoniphilus	1	1	23.8957	6.14517	0	0.370394	0.555591	24.8611	16.7309	0.510794	0.121661	0.364984	23.1288	9.67747	0.94956
Peptostreptococcus	0.00275625	0.00434166	22.9628	6.66252	260.479	0.00289444	0.00434166	23.1511	7.94782	121.323	0.0266996	0.0266996	23.0075	7.66687	107.598
Phascolarctobacterium	0.233966	0.350949	23.7386	0	0.755018	0.51237	0.51237	22.6774	0	0.492501	0.0430562	0.129169	24.5843	0	1.23734
Phenylobacterium	0.232999	0.232999	24.6672	17.495	0.173473	0.21289	0.232999	23.4493	11.6703	0.522748	0.0525326	0.157598	23.1182	13.3578	0.547725
Phocaeicola	0.274471	0.5249	23.95	20.1265	2.04884	0.403352	0.5249	24.0133	10.1171	0.84648	0.5249	0.5249	23.5025	11.5364	0.44085
Phocea	0.924098	0.924098	23.6633	15.3891	0.548846	0.314609	0.798912	23.0047	16.7809	0.980312	0.532608	0.798912	23.5063	10.8416	0.796505
PHOS-HE36	0.0815103	0.244531	23.0095	0	2.30058	0.553834	0.553834	23.0131	0	0.878886	0.261837	0.392755	25.7162	0	1.06512
Photobacterium	0.481914	0.481914	23.6599	8.81691	0.829593	0.179183	0.268774	23.2087	10.944	1.15968	0.126238	0.268774	24.8109	19.073	0.803638
Phreatobacter	0.268428	0.402641	24.4888	19.6705	0.176264	0.268428	0.402641	24.4888	19.6705	0.881321	1	1	23.8957	6.14517	0
Plantactinospora	1	1	23.8957	6.14517	0	0.268428	0.805283	24.4888	19.6705	1.05759	1	1	23.8957	6.14517	0
PLTA13	0.050715	0.152145	23.1765	9.97798	0.217996	0.573049	0.859573	23.2532	21.864	0.353828	0.998201	0.998201	23.6721	13.5397	0.472629
Pontibacter	0.0104244	0.0312732	23.0161	0	0.777718	0.278995	0.418493	23.5351	0	0.523612	0.52548	0.52548	23.862	0	0.221822
Porphyromonas	0.00421201	0.00631801	23.09	6.70164	1572.44	0.00085849	0.00257547	23.1503	6.64929	990.341	0.044058	0.044058	25.6297	6.14207	1143.95
possible_genus_04	1	1	23.8957	6.14517	0	0.370394	0.555591	24.8611	16.7309	1.02159	0.0509405	0.152821	25.6619	1.56699	0.217757
Prevotella	0.0364046	0.0364046	23.0666	7.3525	5142.44	0.00574564	0.0162865	23.1355	8.12831	3334.37	0.0108576	0.0162865	23.2406	7.80115	2804.18
Prevotellaceae	0.0632522	0.1734	22.86	0	16.15	0.411394	0.411394	24.6251	0	12.6888	0.1156	0.1734	23.6115	0	22.5621
Prevotellaceae_Ga6A1_group	0.289982	0.289982	23.6085	1.66183	1.35551	0.17123	0.256846	23.0413	15.7849	1.32108	0.0627002	0.1881	23.6989	11.3018	1.17183
Prevotellaceae_NK3B31_group	0.907256	0.907256	24.981	3.48079	2.64229	0.169909	0.509727	24.904	21.251	2.44725	0.627581	0.907256	25.4614	18.8636	2.30824
Prevotellaceae_UCG-001	0.026765	0.0802949	22.9813	0	14.6308	0.473206	0.473206	24.1198	0	10.4339	0.0866125	0.129919	23.2747	0	21.239
Prevotellaceae_UCG-003	0.53013	0.53013	23.2835	0	0.745666	0.289982	0.461039	23.5976	0	0.685587	0.307359	0.461039	25.9022	0	1.15562
Prevotellaceae_UCG-004	0.21289	0.402641	23.4493	11.6703	0.348499	1	1	23.8957	6.14517	0	0.268428	0.402641	24.4888	19.6705	0.176264
Prolixibacter	0.7396	0.911261	24.2785	9.09661	0.353623	0.911261	0.911261	24.2312	18.7922	0.688849	0.528384	0.911261	24.6206	11.8249	0.327158
Promicromonospora	0.248502	0.248502	25.0706	24.5809	1.02184	0.21289	0.248502	23.4493	11.6703	0.174249	0.232999	0.248502	24.6672	17.495	0.173473
Propionivibrio	0.462672	0.574109	25.1606	0.852306	0.832712	0.193688	0.574109	23.41	9.45642	0.496338	0.574109	0.574109	23.4285	14.4697	0.844297
Proteus	0.230688	0.591388	23.8153	20.1513	2.18405	0.394258	0.591388	22.7672	18.2013	2.70855	0.853406	0.853406	22.3107	5.83242	1.18045
Providencia	0.348572	0.522858	22.5443	3.85148	2.08718	0.0742562	0.222769	22.2055	16.3864	4.3546	0.81	0.81	25.4084	4.54513	1.36438
PS1_clade	0.050715	0.0769534	23.0837	6.0583	0.225166	0.0513023	0.0769534	23.8383	2.77059	0.522837	0.274471	0.274471	23.4128	8.72442	0.173791
Pseudarthrobacter	0.0876752	0.138624	23.091	15.001	1.64524	0.314609	0.314609	23.4298	5.77518	1.30084	0.092416	0.138624	24.7216	20.8315	1.0201
Pseudolabrys	0.584154	1	25.4724	11.4584	0.781678	1	1	23.8957	6.14517	0	0.688402	1	22.7662	13.0576	0.223323
Pseudomonas	0.0602702	0.145455	22.7442	3.63555	4.05096	0.09697	0.145455	22.9632	9.08453	5.0893	0.2497	0.2497	23.2591	7.00825	3.84861
Pseudoramibacter	0.332122	0.996365	23.1676	16.2382	2.01853	1	1	23.8957	6.14517	0	1	1	23.8957	6.14517	0
Pseudorhodoplanes	1	1	23.8957	6.14517	0	0.268428	0.805283	24.4888	19.6705	0.352528	1	1	23.8957	6.14517	0
Pseudoxanthomonas	0.362524	0.543787	24.239	11.5397	0.705753	0.642883	0.642883	21.8217	15.4399	0.47763	0.274471	0.543787	23.4128	8.72442	0.347581
Psychrilyobacter	0.166382	0.333506	21.8753	4.48815	0.371334	0.333506	0.333506	23.3014	16.6241	0.602978	0.321716	0.333506	25.926	19.0734	0.439331
Psychrobacter	0.494772	0.494772	23.8991	11.604	1.13394	0.0273572	0.0616309	23.3042	10.9202	0.354883	0.0410873	0.0616309	24.2379	20.7951	0.546913
Qipengyuania	0.307248	0.460873	23.258	0.606107	0.234308	0.688402	0.688402	22.7941	7.45826	0.221444	0.050715	0.152145	23.0837	6.0583	0.225166
Rahnella1	0.549822	0.549822	21.8477	6.64972	2.07066	0.505663	0.549822	23.7744	21.5854	2.29141	0.153742	0.461227	23.3698	9.59383	2.22256
Ralstonia	0.150466	0.2257	21.7247	0	12.7184	0.00776161	0.0232848	22.9104	0	3.84734	0.655452	0.655452	24.9074	0	2.57467
Ramlibacter	0.290737	0.436105	24.8164	13.7684	0.685154	0.21289	0.436105	23.4493	11.6703	0.174249	0.444222	0.444222	22.6903	14.751	1.07397
Rarobacter	0.50339	0.755085	22.9036	7.7061	0.736052	0.201332	0.603995	22.7938	15.2292	1.04039	1	1	23.8957	6.14517	0
Reyranella	0.550712	0.550712	26.1592	18.5353	0.432851	0.0145444	0.0436331	25.0262	1.14937	0.844831	0.177494	0.266241	22.9663	15.0973	1.64344
RF39	0.299428	0.449142	23.3834	10.5386	1.24917	0.66847	0.66847	22.84	4.32364	0.829777	0.207389	0.449142	23.2199	16.6907	1.69493
Rhizocola	1	1	23.8957	6.14517	0	1	1	23.8957	6.14517	0	0.21289	0.63867	23.4493	11.6703	1.21975
Rhodanobacter	0.0532686	0.147612	23.2865	10.842	1.2787	0.0984077	0.147612	25.8619	17.9992	0.901601	0.307248	0.307248	23.651	11.3979	0.468461
Rhodococcus	0.429156	0.643734	24.4968	8.98083	0.427903	0.014161	0.042483	24.7125	14.5462	0.515135	0.911261	0.911261	22.8049	7.17618	0.360378
Rhodoplanes	1	1	23.8957	6.14517	0	0.195187	0.349499	23.4945	0.0418947	0.348933	0.232999	0.349499	24.6672	17.495	0.346947
Rhodopseudomonas	0.52114	0.52114	23.8789	0	1.23533	0.506517	0.52114	22.9324	0	0.583385	0.46567	0.52114	24.4793	0	0.361925
Rhodothermaceae	1	1	23.8957	6.14517	0	0.101952	0.305857	23.0874	13.6244	0.427189	0.322851	0.484277	23.2775	17.8714	0.525621
Rhodovastum	0.0579846	0.173954	24.1674	16.8084	0.686772	1	1	23.8957	6.14517	0	0.949845	1	23.4923	19.419	0.221384
Rikenella	0.518832	0.778248	24.1348	15.3948	9.8256	0.789255	0.789255	23.2823	10.59	4.10284	0.238339	0.715018	23.6044	20.3137	10.2602
Rikenellaceae_RC9_gut_group	0.546712	0.727097	24.0496	15.1805	9.50887	0.727097	0.727097	23.3935	10.7625	4.42959	0.258572	0.727097	23.4963	20.3706	9.91
Rodentibacter	0.376382	0.964717	23.2832	7.05127	2.81002	0.964717	0.964717	23.6281	22.5459	2.46501	0.777571	0.964717	23.8679	18.6733	0.35154
Romboutsia	0.0322921	0.0968763	22.8073	0	23.3442	0.244135	0.244135	21.7078	0	11.0508	0.197225	0.244135	25.8238	0	17.2602
Roseburia	0.0375972	0.0620508	22.4457	0	163.759	0.0610584	0.0620508	22.3006	0	105.752	0.0620508	0.0620508	25.248	0	152.671
Roseobacter_clade_NAC11-7_lineage	1	1	23.8957	6.14517	0	1	1	23.8957	6.14517	0	0.050715	0.152145	23.0837	6.0583	0.225166
Rothia	0.0108785	0.0326355	24.1068	0	650.882	0.746842	0.746842	23.2705	0	357.837	0.249101	0.373651	22.8992	0	677.809
Ruegeria	0.273111	0.273111	23.5697	10.9366	0.174082	0.012321	0.036963	23.8061	22.1606	0.442334	0.0807128	0.121069	25.8843	1.29814	0.844637
Ruminiclostridium	1	1	23.8957	6.14517	0	0.278995	0.78822	23.5351	17.4457	0.708403	0.52548	0.78822	23.862	15.7577	0.222996
Ruminococcaceae	0.197225	0.591674	23.6535	0	0.801261	0.799057	0.931032	24.6664	0	0.637745	0.931032	0.931032	24.43	0	0.636453
Ruminococcus	0.0224101	0.0672303	22.5089	0	58.2568	0.0955428	0.143314	22.2995	0	42.6459	0.213999	0.213999	24.48	0	48.7144
Run-SP154	0.0447323	0.0783869	23.8356	22.2764	0.750576	0.052258	0.0783869	23.1282	9.16242	0.677037	0.289982	0.289982	23.1786	19.4749	0.854141
S0134_terrestrial_group	0.274471	0.299428	23.4128	8.72442	0.347581	0.299428	0.299428	23.0346	11.4569	1.32434	0.273111	0.299428	23.5697	10.9366	0.348165
Saccharimonadaceae	0.222973	0.334459	25.6949	0.640438	0.875666	0.595984	0.595984	23.8036	7.2143	0.753249	0.0835788	0.250736	23.1052	7.16381	1.38129
Saccharimonadales	0.845112	0.858402	25.3818	18.9883	0.420023	0.240198	0.720594	22.7856	6.9573	2.90209	0.858402	0.858402	23.4534	4.7669	2.50885
Saccharofermentans	0.278995	0.418493	23.5351	17.4457	0.708403	0.268428	0.418493	24.4888	19.6705	0.352528	1	1	23.8957	6.14517	0
Sandaracinus	1	1	23.8957	6.14517	0	1	1	23.8957	6.14517	0	1	1	23.8957	6.14517	0
SC-I-84	0.371125	0.388752	23.3839	6.56352	0.669699	0.388752	0.388752	22.9209	14.2772	1.20209	0.0541493	0.162448	23.0687	8.37346	0.907377
Scardovia	0.330625	0.495937	23.9639	3.70316	3.42053	0.52519	0.52519	23.6177	10.7228	24.2236	0.195895	0.495937	22.9702	7.33089	21.951
Sediminibacterium	0.289982	0.869947	23.1786	19.4749	0.854141	0.688402	0.886799	22.7662	13.0576	0.223323	0.886799	0.886799	23.3016	6.62244	0.223283
SEEP-SRB1	0.467172	0.594749	23.0774	21.1264	1.5544	0.12752	0.382561	23.3662	0.550662	1.26023	0.594749	0.594749	24.0196	7.75078	0.741344
SEEP-SRB4	0.452391	0.452391	25.2602	16.0456	0.892909	0.2499	0.37485	24.349	18.1143	0.630715	0.023994	0.071982	23.4962	11.2286	0.797401
Selenomonas	0.018605	0.0558149	25.1558	4.82691	1.71137	0.298881	0.298881	24.2575	8.34795	1.61139	0.069169	0.103753	23.0928	9.13271	2.68473
Sellimonas	0.0913853	0.137078	22.6026	0	3.606	0.0313998	0.0941995	23.4684	0	3.42377	0.458194	0.458194	23.3128	0	2.54777
Senegalimassilia	0.278995	0.798474	23.5351	17.4457	0.354202	1	1	23.8957	6.14517	0	0.532316	0.798474	22.8083	1.4	0.444716
Serratia	0.688402	0.998201	25.6671	14.0798	0.218967	0.307248	0.921745	23.258	0.606107	0.234308	0.998201	0.998201	23.6721	13.5397	0.236315
Shinella	0.214925	0.495075	22.3372	6.07303	0.721648	0.819206	0.819206	24.1821	21.7472	1.28243	0.33005	0.495075	21.8496	4.64708	0.407
Shuttleworthia	0.206298	0.309446	24.0679	8.47522	4.52427	0.543906	0.543906	23.4323	22.1815	20.5632	0.056644	0.169932	22.9229	7.19144	30.8051
Silicimonas	1	1	23.8957	6.14517	0	1	1	23.8957	6.14517	0	0.268428	0.805283	24.4888	19.6705	0.352528
Simonsiella	0.666836	0.666836	23.4923	5.60942	2.294	0.529402	0.666836	23.1562	6.75156	5.72039	0.5041	0.666836	24.4283	7.6056	3.97241
Simplicispira	0.268428	0.805283	24.4888	19.6705	0.528793	1	1	23.8957	6.14517	0	1	1	23.8957	6.14517	0
SJA-28	0.0247118	0.0741355	23.2964	0	1.44219	0.76685	0.76685	23.773	0	1.09941	0.18054	0.27081	24.4325	0	2.06013
Slackia	0.63505	0.63505	23.7469	6.6128	1.60673	0.451853	0.63505	22.9473	8.80451	2.98599	0.086436	0.259308	23.2114	8.00412	3.33812
SM2D12	0.274471	0.823414	23.4128	8.72442	0.173791	1	1	23.8957	6.14517	0	1	1	23.8957	6.14517	0
SN8	0.52548	0.52548	23.862	15.7577	0.222996	0.415251	0.52548	23.4498	19.6602	0.220939	0.273111	0.52548	23.5697	10.9366	0.348165
Sneathia	0.22515	0.675451	23.3607	10.121	3.01804	0.766325	0.766325	23.9912	23.0074	0.50298	0.760558	0.766325	23.3274	15.1648	0.553247
Solobacterium	0.0147137	0.022326	24.5324	4.86794	100.438	0.014884	0.022326	23.2104	7.93688	91.4157	0.315956	0.315956	25.056	7.71538	72.2244
Sphingoaurantiacus	1	1	23.8957	6.14517	0	0.727097	1	23.546	19.1719	0.570921	0.268428	0.805283	24.4888	19.6705	0.176264
Sphingobacterium	0.320696	0.481044	22.5382	6.36864	0.603687	0.756378	0.756378	23.8004	4.61232	0.757254	0.0478297	0.143489	22.6376	6.30476	1.20682
Sphingomonas	0.0165122	0.0495367	23.4059	10.5311	13.439	0.179268	0.179268	22.5495	17.3099	9.8621	0.0586124	0.0879186	23.1168	8.00171	8.90969
Sphingopyxis	0.268428	0.418493	24.4888	19.6705	0.881321	0.278995	0.418493	23.5351	17.4457	0.177101	0.63952	0.63952	23.7239	10.7833	0.220846
Spirochaeta	0.274471	0.653004	22.1727	3.42227	0.337167	0.966486	0.966486	24.3605	8.56124	0.387567	0.435336	0.653004	23.4023	11.8958	0.839977
Sporacetigenium	1	1	23.8957	6.14517	0	1	1	23.8957	6.14517	0	0.278995	0.836986	23.5351	17.4457	0.531303
Staphylococcus	0.848425	0.848425	24.3149	0	0.446056	0.468814	0.703221	24.9942	0	0.525798	0.307248	0.703221	23.9027	0	0.235406
Stenotrophomonas	0.21511	0.21511	23.6242	5.05737	16.5147	0.0111936	0.0335809	23.1516	9.79526	20.6581	0.0364046	0.054607	25.0901	22.7598	0.841026
Steroidobacter	0.268428	0.278995	24.4888	19.6705	0.176264	0.278995	0.278995	23.5351	17.4457	0.354202	0.273111	0.278995	23.5697	10.9366	0.174082
Stomatobaculum	0.277729	0.833187	23.3615	8.52797	35.6641	0.64048	0.96072	23.0126	8.89188	27.9084	0.963146	0.963146	25.0911	12.3915	32.564
Streptobacillus	0.316181	0.474272	22.8449	2.81616	0.481392	0.22772	0.474272	21.2614	5.35994	2.4406	0.890758	0.890758	23.5538	16.5676	0.912375
Streptococcus	0.261837	0.261837	22.5904	0.136399	2319.65	0.013225	0.0264538	22.7209	2.71276	2696.03	0.0176358	0.0264538	24.2845	1.99033	3564.24
Streptomyces	0.256542	0.256542	22.7265	0.230064	0.677386	0.161202	0.256542	24.7605	23.6379	2.74804	0.185244	0.256542	23.7321	8.52351	0.630481
Subdoligranulum	0.0356077	0.106823	22.7434	0	91.322	0.095234	0.142851	22.5359	0	61.3973	0.427978	0.427978	24.4815	0	53.2258
Subgroup_10	0.705432	0.81108	23.4775	12.0917	0.737235	0.81108	0.81108	23.714	23.0929	0.629915	0.0784	0.2352	23.1864	10.4539	0.941541
Subgroup_22	0.085849	0.257547	21.8631	0	1.06381	0.705432	0.705432	24.9025	0	1.00529	0.236293	0.35444	23.3253	0	0.582163
Subgroup_23	0.0112148	0.0336444	23.0905	10.6719	2.62396	0.269465	0.269465	25.579	19.3601	2.00319	0.124962	0.187443	23.0721	8.83871	3.12755
Subgroup_25	1	1	23.8957	6.14517	0	0.278995	0.836986	23.5351	17.4457	0.708403	1	1	23.8957	6.14517	0
Subgroup_7	0.0537312	0.105815	24.5267	0	1.35937	0.0705434	0.105815	23.4374	0	0.419698	0.381677	0.381677	24.4744	0	0.574947
Succinivibrio	2.809e-05	8.427e-05	23.8079	0	3.25392	0.262042	0.262042	24.4024	0	1.11612	0.033709	0.0505634	25.7856	0	3.04982
Sulfurovum	1.369e-05	4.107e-05	23.5442	10.8896	10.9025	0.0119684	0.0179525	24.5596	15.0983	9.94612	0.0201072	0.0201072	23.2443	10.156	6.28617
Sutterella	0.227434	0.290413	22.4847	0	12.4154	0.0330876	0.0992628	21.7707	0	8.90817	0.290413	0.290413	24.1637	0	7.17367
Sva0081_sediment_group	0.0895805	0.134371	23.0962	10.8248	2.49729	0.3905	0.3905	22.9054	15.9597	2.01239	0.0746382	0.134371	23.1835	8.67963	2.3184
Sva0485	0.0332698	0.0499046	23.5449	16.3604	1.83447	0.0177156	0.0499046	25.3225	16.8901	2.07577	0.391626	0.391626	23.272	9.72419	1.18669
Sva1033	0.311252	0.311252	22.6306	7.83552	4.19572	0.0830016	0.124502	25.0937	19.4879	5.68904	0.00638401	0.019152	23.1454	9.26869	5.59701
SZB50	0.688402	0.688402	22.2926	17.4278	0.227467	0.393882	0.590823	22.0593	4.53662	0.369612	0.268428	0.590823	24.4888	19.6705	0.176264
SZB85	0.268428	0.805283	24.4888	19.6705	0.176264	1	1	23.8957	6.14517	0	1	1	23.8957	6.14517	0
TA06	0.21289	0.319335	23.4493	11.6703	0.174249	0.21289	0.319335	23.4493	11.6703	0.174249	1	1	23.8957	6.14517	0
Tannerella	0.944201	0.944201	23.0589	4.50884	7.87351	0.783579	0.944201	23.4808	11.6158	6.27968	0.868997	0.944201	23.5839	11.7147	5.99036
Tepidibacter	0.0142325	0.0213487	23.278	11.7241	11.4468	0.00966289	0.0213487	23.178	10.0506	6.26975	0.16024	0.16024	23.2018	22.6089	3.32418
Terrimonas	0.404496	0.404496	25.107	0	0.507818	0.219586	0.329379	24.4231	0	0.636412	0.168346	0.329379	25.1321	0	2.12383
Thauera	0.200973	0.356484	22.8919	15.6847	1.64936	0.367721	0.367721	24.4074	1.82469	2.6734	0.237656	0.356484	24.6499	16.3858	15.9145
Thermodesulfovibrio	0.52548	0.586296	23.862	15.7577	0.222996	0.307248	0.586296	24.9122	3.85246	0.230585	0.586296	0.586296	23.3731	6.9708	0.236003
Thiogranum	0.127164	0.190745	24.4774	10.623	0.50908	0.940318	0.940318	23.8775	12.1321	0.350901	0.00599076	0.0179723	23.282	10.311	1.27433
TM7x	0.560252	0.840378	25.7397	3.86799	1.76983	0.0587578	0.176273	23.2126	8.27688	3.99341	0.982081	0.982081	24.2098	9.76047	1.27364
TRA3-20	0.212521	0.52548	23.7898	0	0.858263	0.451047	0.52548	23.9404	0	0.571544	0.52548	0.52548	23.862	0	0.221822
Treponema	0.758989	0.758989	23.8194	6.78244	54.7745	0.0167185	0.0257808	23.0742	7.69835	105.356	0.0171872	0.0257808	23.1373	8.1953	130.085
Turicibacter	0.0304154	0.0749954	22.4926	0	65.7772	0.049997	0.0749954	22.2373	0	54.0249	0.137418	0.137418	24.4759	0	46.4844
Tuzzerella	0.452391	0.452391	22.1594	15.2394	0.964251	0.237364	0.356046	22.08	15.8559	2.44969	0.0980942	0.294283	25.055	3.75268	1.04204
Tyzzerella	0.347157	0.520735	22.773	0	0.998679	0.616853	0.616853	22.2477	0	1.7618	0.274366	0.520735	22.5827	0	1.11003
UBA10353_marine_group	0.944978	0.944978	23.2196	18.262	0.223379	0.278995	0.570848	23.5351	17.4457	0.354202	0.380566	0.570848	24.7415	8.66039	0.225677
UBA1819	0.014376	0.043128	22.3158	0	10.3587	0.457382	0.457382	23.9577	0	7.22474	0.265637	0.398456	23.0188	0	8.14025
UBA6140	0.21289	0.319335	23.4493	11.6703	0.348499	0.344686	0.344686	23.1085	15.752	0.533343	0.21289	0.319335	23.4493	11.6703	0.522748
UCG-002	0.0122103	0.0366307	22.0707	0	35.5059	0.0547092	0.0820638	23.1162	0	28.9456	0.145771	0.145771	24.4871	0	30.8301
UCG-003	0.401829	0.404496	23.1525	0	3.92779	0.404496	0.404496	22.7035	0	3.23658	0.27594	0.404496	23.9959	0	5.69354
UCG-005	0.217156	0.325734	22.003	0	7.30692	0.0819104	0.245731	23.1639	0	4.25584	0.334315	0.334315	26.2092	0	5.28331
UCG-009	0.206843	0.620529	22.6612	17.3928	1.20032	0.735649	0.762304	25.2179	10.0535	0.459596	0.762304	0.762304	25.0614	13.9976	1.34701
UCG-010	0.56145	0.848256	23.8656	0	2.06317	0.565504	0.848256	25.1239	0	2.65551	0.872916	0.872916	24.8227	0	2.6407
uncultured	0.059927	0.0898906	22.6929	0	68.3521	0.0303805	0.0898906	21.9541	0	62.5582	0.265843	0.265843	25.0536	0	54.9083
Undibacterium	1	1	23.8957	6.14517	0	0.908209	1	25.0344	18.573	1.71939	0.197402	0.592207	23.402	9.65514	3.26126
Ureaplasma	0.050715	0.075735	23.1765	9.97798	0.435992	0.075735	0.075735	23.2582	19.7802	0.62758	0.0345588	0.075735	24.3072	17.184	1.96253
Vallitalea	0.0273572	0.0820715	23.249	5.17777	0.366114	0.21289	0.319335	23.4493	11.6703	0.174249	1	1	23.8957	6.14517	0
Variovorax	0.278995	0.418493	23.5351	17.4457	0.354202	1	1	23.8957	6.14517	0	0.274471	0.418493	23.4128	8.72442	0.173791
Veillonella	0.0139712	0.0419137	23.1351	9.83811	20.1022	0.070172	0.105258	23.0847	9.37902	17.8216	0.780926	0.780926	23.273	9.22284	13.1094
Vermiphilaceae	0.21289	0.409666	23.4493	11.6703	0.174249	1	1	23.8957	6.14517	0	0.273111	0.409666	23.5697	10.9366	0.174082
Vibrio	0.005776	0.017328	23.5142	11.201	4.16546	0.33097	0.33097	24.1033	22.6523	0.848312	0.234159	0.33097	23.3901	20.5359	1.44015
Virgisporangium	0.274471	0.278995	23.4128	8.72442	0.173791	0.268428	0.278995	24.4888	19.6705	0.176264	0.278995	0.278995	23.5351	17.4457	0.177101
Vitreoscilla	1	1	23.8957	6.14517	0	0.371125	1	24.5425	8.90877	0.578949	1	1	23.8957	6.14517	0
W5053	0.568667	1	23.9314	18.6861	0.423211	1	1	23.8957	6.14517	0	1	1	23.8957	6.14517	0
WCHB1-32	1	1	23.8957	6.14517	0	1	1	23.8957	6.14517	0	0.0211412	0.0634235	23.2234	14.8666	0.366425
WCHB1-81	0.920256	0.920256	23.8355	0	0.501991	0.337561	0.640593	25.2208	0	0.809121	0.427062	0.640593	22.0457	0	0.613014
Weissella	0.216504	0.25959	23.5364	11.5824	0.348774	0.25959	0.25959	24.7623	20.4011	0.355277	0.232999	0.25959	24.6672	17.495	0.52042
Woeseia	0.078288	0.117432	23.2467	7.97389	1.94719	0.294849	0.294849	23.1596	19.1808	3.23909	0.00242064	0.00726192	23.1764	9.97427	3.41565
Wohlfahrtiimonas	0.323306	0.484959	24.0085	20.1725	3.06048	0.181646	0.484959	23.3134	16.1314	2.15872	0.918147	0.918147	24.109	10.2862	1.45482
Wolbachia	0.16024	0.411707	22.6938	7.67853	1.16752	0.55577	0.55577	22.8272	19.8956	0.787421	0.274471	0.411707	23.4128	8.72442	0.347581
Wolinella	0.520995	0.520995	23.0725	7.7051	0.357783	0.0916273	0.274882	23.3357	10.9603	1.62753	0.464988	0.520995	23.1608	12.8247	0.888787
YC-ZSS-LKJ147	1	1	23.8957	6.14517	0	1	1	23.8957	6.14517	0	0.0703841	0.211152	24.8674	21.9421	0.705206
Zixibacteria	0.322283	0.483425	23.4667	15.4385	0.716604	1	1	23.8957	6.14517	0	0.21289	0.483425	23.4493	11.6703	0.522748
Zoogloea	1	1	23.8957	6.14517	0	1	1	23.8957	6.14517	0	1	1	23.8957	6.14517	0
ZOR0006	0.365299	0.547949	23.1887	13.2534	0.523485	0.274471	0.547949	23.4128	8.72442	0.173791	1	1	23.8957	6.14517	0
[Anaerorhabdus]_furcosa_group	1	1	23.8957	6.14517	0	1	1	23.8957	6.14517	0	1	1	23.8957	6.14517	0
[Clostridium]_innocuum_group	1	1	23.8957	6.14517	0	1	1	23.8957	6.14517	0	1	1	23.8957	6.14517	0
[Desulfobacterium]_catecholicum_group	1	1	23.8957	6.14517	0	1	1	23.8957	6.14517	0	1	1	23.8957	6.14517	0
[Eubacterium]_brachy_group	1	1	23.8957	6.14517	0	1	1	23.8957	6.14517	0	1	1	23.8957	6.14517	0
[Eubacterium]_coprostanoligenes_group	1	1	23.8957	6.14517	0	1	1	23.8957	6.14517	0	1	1	23.8957	6.14517	0
[Eubacterium]_eligens_group	1	1	23.8957	6.14517	0	1	1	23.8957	6.14517	0	1	1	23.8957	6.14517	0
[Eubacterium]_fissicatena_group	1	1	23.8957	6.14517	0	1	1	23.8957	6.14517	0	1	1	23.8957	6.14517	0
[Eubacterium]_hallii_group	1	1	23.8957	6.14517	0	1	1	23.8957	6.14517	0	1	1	23.8957	6.14517	0
[Eubacterium]_nodatum_group	1	1	23.8957	6.14517	0	1	1	23.8957	6.14517	0	1	1	23.8957	6.14517	0
[Eubacterium]_ruminantium_group	1	1	23.8957	6.14517	0	1	1	23.8957	6.14517	0	1	1	23.8957	6.14517	0
[Eubacterium]_saphenum_group	1	1	23.8957	6.14517	0	1	1	23.8957	6.14517	0	1	1	23.8957	6.14517	0
[Eubacterium]_siraeum_group	1	1	23.8957	6.14517	0	1	1	23.8957	6.14517	0	1	1	23.8957	6.14517	0
[Eubacterium]_ventriosum_group	1	1	23.8957	6.14517	0	1	1	23.8957	6.14517	0	1	1	23.8957	6.14517	0
[Eubacterium]_xylanophilum_group	1	1	23.8957	6.14517	0	1	1	23.8957	6.14517	0	1	1	23.8957	6.14517	0
[Eubacterium]_yurii_group	1	1	23.8957	6.14517	0	1	1	23.8957	6.14517	0	1	1	23.8957	6.14517	0
[Ruminococcus]_gauvreauii_group	1	1	23.8957	6.14517	0	1	1	23.8957	6.14517	0	1	1	23.8957	6.14517	0
[Ruminococcus]_gnavus_group	1	1	23.8957	6.14517	0	1	1	23.8957	6.14517	0	1	1	23.8957	6.14517	0
[Ruminococcus]_torques_group	1	1	23.8957	6.14517	0	1	1	23.8957	6.14517	0	1	1	23.8957	6.14517	0
